# Supplementary material for: Development of graphitic carbon nitride quantum dots-based oxygen self-sufficient platforms for enhanced corneal crosslinking
Source: Nat Commun. 2024 Jun 29;15:5508. doi: 10.1038/s41467-024-49645-8 (PMC11217369; doi:10.1038/s41467-024-49645-8)
Supplement: Supplementary file 4 — Source Data [file 41467_2024_49645_MOESM4_ESM.xlsx]

## Sheet: Fig 2 
Fig 2c								Fig 2d										Fig 2e									Fig 2f								Fig 2g						Fig 2h							Fig 2i
	Angle	PSD							BE_c.dat	CPS_c.dat	1_1_c.dat	1_2_c.dat	1_3_c.dat	1_4_c.dat	1_5_c.dat				BE_n.dat	CPS_n.dat	1_1_n.dat	1_2_n.dat	1_3_n.dat	1_4_n.dat				BE_o.dat	CPS_o.dat	1_1_o.dat	1_2_o.dat	1_3_o.dat				Wavelength(nm)	g-C3N4 BM	g-C3N4 QDs				g-C3N4 QDs-0.5-ex-413		g-C3N4 QDs-0.5-em-372					H2O
		330℃	350℃	370℃	g-C3N4 BM				298	1.56771	1.56771	1.56771	1.56778	1.56771	1.56771				410	4.18142	4.18142	4.18142	4.18142	4.18142				545	5.92947	5.92947	5.92947	5.92947				200	0.3341	0.45842				nm	Data	nm	Data				0.41
	5	0.61	0.632	0.594	0.603				297.9	1.57161	1.57161	1.57161	1.57173	1.57161	1.57161				409.9	4.28854	4.28854	4.28854	4.28854	4.28854				544.9	5.97727	5.97727	5.97728	5.97727				201	0.34296	0.45942					Col(B)/100		Col(D)/100				0.15
	5.02558	0.572	0.643	0.591	0.574				297.8	1.48964	1.48964	1.48964	1.48987	1.48964	1.48964				409.8	4.11479	4.11479	4.11479	4.11479	4.11479				544.8	6.23186	6.23186	6.23187	6.23186				203	0.36452	0.46176				201	0.4702	386	5.501				0.32
	5.05116	0.592	0.556	0.603	0.658				297.7	1.41255	1.41255	1.41255	1.41296	1.41255	1.41255				409.7	4.00145	4.00145	4.00145	4.00145	4.00145				544.7	5.89461	5.89461	5.89462	5.89461				204	0.37707	0.46166				202	0.5159	387	5.731
	5.07674	0.57	0.587	0.585	0.618				297.6	1.44905	1.44905	1.44905	1.44977	1.44905	1.44905				409.6	4.20549	4.20549	4.20549	4.20549	4.20549				544.6	6.02768	6.02768	6.02769	6.02768				205	0.39272	0.46284				203	0.5967	388	6.031
	5.10232	0.552	0.618	0.605	0.614				297.5	1.42581	1.42581	1.42581	1.42706	1.42581	1.42581				409.5	4.03533	4.03533	4.03533	4.03533	4.03533				544.5	6.08245	6.08245	6.08246	6.08245				206	0.40195	0.46295				204	0.6421	389	6.365
	5.1279	0.577	0.549	0.599	0.605				297.4	1.52211	1.52211	1.52211	1.52425	1.52211	1.52211				409.4	4.18155	4.18155	4.18155	4.18155	4.18155				544.4	5.96468	5.96468	5.9647	5.96468				207	0.41428	0.46443				205	0.6941	390	6.726
	5.15348	0.588	0.635	0.599	0.607				297.3	1.42888	1.42888	1.42888	1.43248	1.42888	1.42888				409.3	4.16898	4.16898	4.16898	4.16898	4.16898				544.3	5.96869	5.96869	5.96871	5.96869				208	0.42594	0.46388				206	0.7148	391	7.098
	5.17906	0.594	0.627	0.593	0.578				297.2	1.50561	1.50561	1.50561	1.51156	1.50561	1.50561				409.2	4.26804	4.26804	4.26804	4.26804	4.26804				544.2	5.83532	5.83532	5.83534	5.83532				209	0.43504	0.46671				207	0.8252	392	7.436
	5.20464	0.57	0.555	0.561	0.598				297.1	1.46699	1.46699	1.46699	1.47664	1.46699	1.46699				409.1	4.14809	4.14809	4.14809	4.14809	4.14809				544.1	5.94776	5.94776	5.94779	5.94776				210	0.44519	0.47044				208	0.7071	393	7.79
	5.23023	0.577	0.636	0.57	0.614				297	1.49603	1.49603	1.49603	1.51139	1.49603	1.49603				409	3.96863	3.96863	3.96863	3.96863	3.96863				544	5.92953	5.92953	5.92957	5.92953				211	0.45605	0.4728				209	0.7017	394	8.103
	5.25581	0.581	0.531	0.591	0.629				296.9	1.39445	1.39445	1.39445	1.41858	1.39445	1.39445				408.9	4.11377	4.11377	4.11377	4.11377	4.11377				543.9	6.02339	6.02339	6.02343	6.02339				212	0.46448	0.47431				210	0.7177	395	8.41
	5.28139	0.55	0.555	0.566	0.592				296.8	1.40651	1.40651	1.40651	1.44372	1.40651	1.40651				408.8	4.1219	4.1219	4.1219	4.1219	4.1219				543.8	6.12568	6.12568	6.12573	6.12568				213	0.47269	0.47749				211	0.6249	396	8.669
	5.30697	0.534	0.596	0.569	0.59				296.7	1.45164	1.45164	1.45164	1.50798	1.45164	1.45164				408.7	3.89523	3.89523	3.89523	3.89523	3.89523				543.7	6.09657	6.09657	6.09663	6.09657				214	0.48065	0.47993				212	0.614	397	8.929
	5.33255	0.582	0.582	0.53	0.614				296.6	1.40852	1.40852	1.40852	1.49227	1.40852	1.40852				408.6	4.04726	4.04726	4.04726	4.04726	4.04726				543.6	5.8804	5.8804	5.88048	5.8804				215	0.48533	0.48286				213	0.6088	398	9.163
	5.35813	0.543	0.548	0.558	0.579				296.5	1.445	1.40843	1.40843	1.53095	1.40843	1.40843				408.5	4.02568	4.02568	4.02568	4.02568	4.02568				543.5	5.98985	5.98985	5.98994	5.98985				216	0.48936	0.48545				214	0.6212	399	9.371
	5.38371	0.58	0.568	0.534	0.561				296.4	1.58675	1.40797	1.40797	1.58414	1.40797	1.40797				408.4	4.13387	4.13387	4.13387	4.13387	4.13387				543.4	5.84796	5.84796	5.84807	5.84796				217	0.49446	0.48996				215	0.5775	400	9.552
	5.40929	0.538	0.576	0.547	0.514				296.3	1.73026	1.40716	1.40716	1.65574	1.40716	1.40716				408.3	4.06962	4.06962	4.06962	4.06962	4.06962				543.3	5.80879	5.80879	5.80893	5.80879				218	0.49937	0.49381				216	0.5245	401	9.723
	5.43487	0.534	0.555	0.533	0.583				296.2	1.83322	1.40607	1.40607	1.75026	1.40607	1.40607				408.2	4.10842	4.10842	4.10842	4.10842	4.10842				543.2	5.93291	5.93291	5.93307	5.93291				219	0.50336	0.49671				217	0.4652	402	9.852
	5.46045	0.544	0.57	0.577	0.572				296.1	1.80577	1.40506	1.40506	1.87282	1.40506	1.40506				408.1	3.98911	3.98911	3.98911	3.98911	3.98911				543.1	5.97442	5.97442	5.97461	5.97442				220	0.50778	0.49793				218	0.4452	403	9.994
	5.48603	0.564	0.574	0.517	0.576				296	2.02791	1.40348	1.40348	2.02773	1.40348	1.40348				408	3.86627	3.98873	3.98873	3.98873	3.98874				543	5.9638	5.9638	5.96403	5.9638				221	0.51336	0.50097				219	0.4545	404	10.12
	5.51161	0.557	0.539	0.506	0.564				295.9	2.21393	1.40142	1.40142	2.21766	1.40142	1.40142				407.9	3.88248	3.98841	3.98841	3.98841	3.98842				542.9	6.13472	6.13472	6.135	6.13472				222	0.51633	0.50241				220	0.4857	405	10.22
	5.53719	0.546	0.541	0.537	0.587				295.8	2.40859	1.39886	1.39886	2.44396	1.39886	1.39886				407.8	4.03741	3.98825	3.98825	3.98825	3.98827				542.8	6.12188	6.12188	6.12221	6.12188				223	0.51973	0.50339				221	0.519	406	10.3
	5.56277	0.512	0.592	0.524	0.596				295.7	2.7491	1.39544	1.39543	2.70489	1.39543	1.39543				407.7	3.94879	3.98813	3.98813	3.98813	3.98816				542.7	5.96018	5.96018	5.96057	5.96018				224	0.52282	0.50338				222	0.468	407	10.4
	5.58835	0.536	0.518	0.524	0.58				295.6	2.8591	1.39173	1.39171	2.99646	1.39171	1.39171				407.6	4.00815	3.98807	3.98807	3.98807	3.98811				542.6	5.92227	5.92227	5.92273	5.92227				225	0.52498	0.50503				223	0.4427	408	10.48
	5.61393	0.54	0.543	0.536	0.538				295.5	3.42038	1.38659	1.38655	3.30667	1.38655	1.38655				407.5	4.03245	3.98793	3.98793	3.98793	3.98799				542.5	5.78719	5.78719	5.78774	5.78719				226	0.52592	0.50534				224	0.4024	409	10.54
	5.63951	0.545	0.573	0.561	0.56				295.4	3.71092	1.38071	1.38065	3.62122	1.38065	1.38065				407.4	3.95944	3.98784	3.98784	3.98784	3.98794				542.4	5.96537	5.96537	5.96602	5.96537				227	0.52806	0.50551				225	0.4524	410	10.57
	5.66509	0.546	0.552	0.551	0.527				295.3	3.82411	1.37456	1.37444	3.92152	1.37444	1.37444				407.3	3.97729	3.98781	3.98781	3.98781	3.98796				542.3	6.03668	6.03668	6.03744	6.03668				228	0.52981	0.50434				226	0.441	411	10.59
	5.69068	0.555	0.569	0.58	0.565				295.2	4.24456	1.36738	1.36715	4.18413	1.36715	1.36715				407.2	4.18036	3.98722	3.98722	3.98722	3.98743				542.2	5.92584	5.92584	5.92674	5.92584				229	0.53261	0.50459				227	0.4449	412	10.61
	5.71626	0.486	0.54	0.507	0.551				295.1	4.37063	1.35993	1.35952	4.38652	1.35952	1.35952				407.1	4.12566	3.98679	3.98679	3.98679	3.98711				542.1	5.81721	5.81721	5.81826	5.81721				230	0.53621	0.50334				228	0.4555	413	10.61
	5.74184	0.585	0.501	0.513	0.551				295	4.62339	1.35197	1.35123	4.51008	1.35123	1.35123				407	4.1104	3.9864	3.9864	3.9864	3.98688				542	5.86887	5.86887	5.87011	5.86887				231	0.53944	0.50175				229	0.4426	414	10.61
	5.76742	0.528	0.537	0.475	0.524				294.9	4.44848	1.34468	1.34336	4.54325	1.34336	1.34336				406.9	4.00377	3.98635	3.98635	3.98635	3.98705				541.9	5.84361	5.84361	5.84506	5.84361				232	0.5416	0.50007				230	0.4251	415	10.57
	5.793	0.494	0.518	0.5	0.53				294.8	4.33749	1.33806	1.33575	4.48148	1.33575	1.33575				406.8	4.103	3.98599	3.98599	3.98599	3.987				541.8	5.97253	5.97253	5.97423	5.97253				233	0.54434	0.49885				231	0.4015	416	10.55
	5.81858	0.519	0.491	0.567	0.562				294.7	4.31141	1.33212	1.32819	4.32783	1.32819	1.32819				406.7	3.9687	3.98594	3.98594	3.98594	3.98738				541.7	6.00401	6.00401	6.00599	6.00401				234	0.54685	0.49521				232	0.4083	417	10.51
	5.84416	0.488	0.53	0.49	0.556				294.6	4.17328	1.32757	1.32096	4.09939	1.32096	1.32096				406.6	4.08181	3.98564	3.98564	3.98564	3.98769				541.6	5.78959	5.78959	5.7919	5.78959				235	0.54836	0.49169				233	0.3767	418	10.43
	5.86974	0.488	0.537	0.53	0.576				294.5	3.89204	1.32536	1.31443	3.81627	1.31443	1.31443				406.5	4.19461	3.98499	3.98499	3.98499	3.98788				541.5	5.96405	5.96405	5.96673	5.96405				236	0.55125	0.48774				234	0.3806	419	10.34
	5.89532	0.555	0.525	0.528	0.578				294.4	3.57568	1.32644	1.30868	3.50079	1.30868	1.30868				406.4	4.09387	3.98466	3.98466	3.98466	3.98868				541.4	5.9266	5.9266	5.92971	5.9266				237	0.55403	0.48232				235	0.3761	420	10.25
	5.9209	0.503	0.531	0.513	0.535				294.3	3.1648	1.33226	1.30397	3.17504	1.30397	1.30397				406.3	4.15845	3.98412	3.98412	3.98412	3.98966				541.3	5.79918	5.79918	5.80278	5.79918				238	0.55602	0.47737				236	0.3696	421	10.14
	5.94648	0.484	0.543	0.506	0.533				294.2	2.94833	1.34421	1.29979	2.85792	1.29979	1.29979				406.2	4.11535	3.98371	3.98371	3.98371	3.99129				541.2	5.72391	5.79906	5.80324	5.79906				239	0.55868	0.47363				237	0.3714	422	10.04
	5.97206	0.507	0.512	0.519	0.548				294.1	2.70892	1.36487	1.29621	2.56347	1.29621	1.29621				406.1	4.01736	3.98361	3.98361	3.98361	3.99386				541.1	5.68808	5.79889	5.80372	5.79889				240	0.56124	0.46822				238	0.4024	423	9.93
	5.99764	0.519	0.519	0.489	0.488				294	2.27932	1.3979	1.29371	2.30128	1.29371	1.29371				406	3.98984	3.98359	3.98359	3.98359	3.99734				541	5.81222	5.79887	5.80444	5.79887				241	0.56263	0.46393				239	0.3641	424	9.804
	6.02322	0.465	0.486	0.528	0.548				293.9	2.16656	1.44673	1.29149	2.07556	1.29149	1.29149				405.9	4.02065	3.98347	3.98347	3.98347	4.00173				540.9	5.86738	5.79876	5.80518	5.79876				242	0.56421	0.45946				240	0.3574	425	9.665
	6.0488	0.496	0.504	0.529	0.531				293.8	2.05583	1.51724	1.28955	1.88771	1.28955	1.28955				405.8	4.18122	3.98286	3.98286	3.98286	4.00687				540.8	5.92348	5.79857	5.80594	5.79857				243	0.56643	0.45445				241	0.348	426	9.54
	6.07438	0.526	0.53	0.493	0.525				293.7	2.10587	1.6159	1.28748	1.73474	1.28748	1.28748				405.7	4.02068	3.98274	3.98274	3.98274	4.01402				540.7	5.84838	5.79849	5.80695	5.79849				244	0.56783	0.44926				242	0.3246	427	9.415
	6.09996	0.509	0.492	0.482	0.552				293.6	2.04314	1.75056	1.28556	1.61347	1.28556	1.28556				405.6	4.01411	3.98265	3.98265	3.98265	4.023				540.6	5.84729	5.79842	5.80809	5.79842				245	0.56874	0.44431				243	0.3292	428	9.29
	6.12554	0.511	0.494	0.487	0.521				293.5	2.20641	1.92947	1.28322	1.51901	1.28322	1.28322				405.5	3.93377	3.9825	3.9825	3.9825	4.03404				540.5	5.82092	5.79838	5.80943	5.79838				246	0.56993	0.43833				244	0.3111	429	9.144
	6.15113	0.453	0.48	0.539	0.52				293.4	2.38657	2.16335	1.28042	1.44721	1.28042	1.28042				405.4	4.01169	3.98241	3.98241	3.98241	4.04758				540.4	5.81521	5.79836	5.81098	5.79836				247	0.5716	0.43368				245	0.31	430	9.01
	6.17671	0.531	0.498	0.488	0.501				293.3	2.52816	2.46139	1.27725	1.3931	1.27725	1.27725				405.3	4.06089	3.98216	3.98216	3.98216	4.0637				540.3	5.80865	5.79834	5.81274	5.79834				248	0.57155	0.42882				246	0.3016	431	8.856
	6.20229	0.493	0.544	0.494	0.518				293.2	2.98635	2.82978	1.2729	1.3519	1.2729	1.2729				405.2	4.10517	3.98178	3.98178	3.98178	4.08272				540.2	5.89773	5.79819	5.81457	5.79819				249	0.57097	0.42379				247	0.2825	432	8.727
	6.22787	0.516	0.507	0.538	0.537				293.1	3.42261	3.27331	1.26744	1.32031	1.26744	1.26744				405.1	4.16715	3.98121	3.98121	3.98121	4.10481				540.1	5.85608	5.7981	5.8167	5.7981				250	0.5718	0.41927				248	0.2692	433	8.571
	6.25345	0.49	0.472	0.543	0.52				293	3.86152	3.79367	1.26085	1.29567	1.26085	1.26085				405	4.18325	3.98058	3.98058	3.98058	4.13026				540	5.87991	5.79797	5.81906	5.79797				251	0.57207	0.41534				249	0.2548	434	8.401
	6.27903	0.529	0.49	0.513	0.512				292.9	4.41682	4.382	1.25283	1.2754	1.25283	1.25283				404.9	4.22818	3.97982	3.97982	3.97982	4.15901				539.9	5.92265	5.79777	5.82163	5.79777				252	0.57084	0.41085				250	0.242	435	8.249
	6.30461	0.55	0.449	0.493	0.514				292.8	5.00637	5.02131	1.2433	1.25766	1.2433	1.2433				404.8	4.03826	3.97963	3.97963	3.97963	4.19162				539.8	5.83209	5.79772	5.82465	5.79772				253	0.56995	0.40658				251	0.2275	436	8.081
	6.33019	0.506	0.513	0.478	0.494				292.7	5.77334	5.68543	1.23179	1.24076	1.23179	1.23179				404.7	4.20961	3.97892	3.97892	3.97892	4.22665				539.7	5.81252	5.7977	5.82803	5.7977				254	0.56943	0.40272				252	0.2207	437	7.937
	6.35577	0.509	0.493	0.495	0.511				292.6	6.35687	6.3383	1.21877	1.22427	1.21877	1.21877				404.6	4.18759	3.97828	3.97828	3.97828	4.26412				539.6	5.86462	5.79759	5.83176	5.79759				255	0.56847	0.39961				253	0.2136	438	7.776
	6.38135	0.498	0.538	0.523	0.515				292.5	6.81843	6.93551	1.20454	1.20787	1.20454	1.20454				404.5	4.28563	3.97733	3.97733	3.97733	4.30283				539.5	5.93407	5.79738	5.83579	5.79738				256	0.56754	0.39559				254	0.2007	439	7.626
	6.40693	0.476	0.503	0.484	0.524				292.4	7.49555	7.43056	1.18856	1.19054	1.18856	1.18856				404.4	4.33413	3.97622	3.97622	3.97622	4.34186				539.4	6.08675	5.79693	5.84003	5.79693				257	0.56658	0.39164				255	0.1867	440	7.484
	6.43251	0.485	0.499	0.469	0.508				292.3	7.77598	7.78132	1.17182	1.17297	1.17182	1.17182				404.3	4.53496	3.97449	3.97449	3.97449	4.37942				539.3	5.83369	5.79688	5.84513	5.79688				258	0.56589	0.38899				256	0.1756	441	7.34
	6.45809	0.487	0.466	0.488	0.52				292.2	7.82285	7.94888	1.15492	1.15558	1.15492	1.15492				404.2	4.40421	3.97316	3.97316	3.97316	4.41507				539.2	5.91683	5.79669	5.85061	5.79669				259	0.56545	0.38573				257	0.1724	442	7.192
	6.48367	0.47	0.518	0.51	0.523				292.1	7.82018	7.91884	1.13799	1.13836	1.13799	1.13799				404.1	4.49103	3.97156	3.97156	3.97156	4.44656				539.1	5.9169	5.7965	5.85663	5.7965				260	0.56445	0.38278				258	0.1656	443	7.038
	6.50925	0.489	0.448	0.517	0.489				292	7.66275	7.69422	1.12141	1.12162	1.12141	1.12141				404	4.38662	3.97027	3.97028	3.97027	4.47295				539	6.01512	5.79616	5.86308	5.79616				261	0.56394	0.38127				259	0.1568	444	6.891
	6.53483	0.484	0.482	0.493	0.524				291.9	7.3069	7.2952	1.1057	1.10581	1.1057	1.1057				403.9	4.46718	3.96873	3.96875	3.96873	4.49227				538.9	5.85509	5.79607	5.8704	5.79607				262	0.56302	0.37974				260	0.1547	445	6.745
	6.56041	0.475	0.481	0.462	0.491				291.8	6.84722	6.75374	1.09111	1.09117	1.09111	1.09111				403.8	4.60265	3.96677	3.9668	3.96677	4.50326				538.8	6.06052	5.79566	5.87815	5.79566				263	0.56251	0.37762				261	0.1503	446	6.6
	6.58599	0.444	0.472	0.504	0.501				291.7	6.10472	6.11987	1.07837	1.0784	1.07837	1.07837				403.7	4.49748	3.96513	3.96519	3.96513	4.50584				538.7	6.10039	5.79519	5.88657	5.79519				264	0.5615	0.37669				262	0.1457	447	6.448
	6.61158	0.481	0.507	0.47	0.496				291.6	5.49259	5.43971	1.06715	1.06717	1.06716	1.06715				403.6	4.48928	3.9635	3.9636	3.9635	4.49955				538.6	5.89511	5.79503	5.89607	5.79503				265	0.56091	0.37554				263	0.1411	448	6.286
	6.63716	0.493	0.467	0.497	0.516				291.5	4.98138	4.75522	1.05721	1.05722	1.05721	1.05721				403.5	4.40552	3.96214	3.9623	3.96214	4.4849				538.5	5.82346	5.79499	5.90646	5.79499				266	0.56024	0.37389				264	0.136	449	6.153
	6.66274	0.497	0.469	0.514	0.497				291.4	4.23339	4.1036	1.04914	1.04914	1.04914	1.04914				403.4	4.36014	3.9609	3.96118	3.9609	4.46252				538.4	5.81473	5.79496	5.91769	5.79496				267	0.56067	0.37333				265	0.1346	450	5.988
	6.68832	0.512	0.536	0.515	0.498				291.3	3.45499	3.50949	1.04303	1.04303	1.04303	1.04303				403.3	4.4035	3.95953	3.95999	3.95953	4.43323				538.3	6.04355	5.79457	5.92942	5.79457				268	0.56031	0.37257				266	0.1323	451	5.835
	6.7139	0.5	0.497	0.494	0.54				291.2	3.01776	2.98661	1.03801	1.03801	1.03802	1.03801				403.2	4.44633	3.95803	3.95876	3.95803	4.39845				538.2	6.01104	5.79423	5.9421	5.79423				269	0.55968	0.37171				267	0.1316	452	5.692
	6.73948	0.464	0.486	0.466	0.482				291.1	2.49084	2.5415	1.03432	1.03432	1.03433	1.03432				403.1	4.2996	3.95697	3.95815	3.95697	4.3603				538.1	5.98477	5.79394	5.95575	5.79394				270	0.55887	0.37091				268	0.1287	453	5.551
	6.76506	0.481	0.465	0.466	0.47				291	2.15669	2.17575	1.03147	1.03147	1.03149	1.03147				403	4.32834	3.95582	3.95767	3.95582	4.3198				538	6.06644	5.79351	5.97033	5.79351				271	0.5577	0.37005				269	0.133	454	5.411
	6.79064	0.467	0.474	0.438	0.495				290.9	1.75776	1.88157	1.02962	1.02962	1.02967	1.02962				402.9	4.43861	3.95432	3.95722	3.95433	4.27817				537.9	6.01771	5.79316	5.98602	5.79316				272	0.55679	0.36867				270	0.1268	455	5.247
	6.81622	0.469	0.441	0.472	0.51				290.8	1.52317	1.65054	1.02837	1.02837	1.02846	1.02837				402.8	4.35993	3.95307	3.95753	3.95307	4.2373				537.8	5.97454	5.79288	6.00278	5.79288				273	0.55645	0.36851				271	0.1254	456	5.108
	6.8418	0.459	0.445	0.495	0.499				290.7	1.21322	1.47377	1.0279	1.0279	1.02808	1.0279				402.7	4.31274	3.95195	3.95872	3.95197	4.19815				537.7	5.98096	5.79259	6.02055	5.79259				274	0.55623	0.36766				272	0.1264	457	4.977
	6.86738	0.496	0.478	0.444	0.513				290.6	1.16158	1.34215	1.02756	1.02756	1.02789	1.02756				402.6	4.3023	3.95087	3.96108	3.95092	4.16144				537.6	6.22842	5.79191	6.03894	5.79191				275	0.55568	0.36706				273	0.1305	458	4.846
	6.89296	0.461	0.445	0.434	0.5				290.5	1.07064	1.24537	1.02745	1.02745	1.02806	1.02745				402.5	4.09166	3.95043	3.9656	3.95057	4.12833				537.5	5.99392	5.7916	6.05871	5.7916				276	0.55577	0.36648				274	0.1321	459	4.719
	6.91854	0.456	0.446	0.48	0.502				290.4	0.98971	1.17556	1.02735	1.02735	1.02845	1.02735				402.4	4.11378	3.94993	3.97215	3.95027	4.09845				537.4	5.96799	5.79132	6.07953	5.79132				277	0.55554	0.36647				275	0.1308	460	4.596
	6.94412	0.47	0.457	0.448	0.514				290.3	0.95411	1.12618	1.02717	1.02717	1.02913	1.02717				402.3	3.97076	3.94986	3.98214	3.95068	4.07245				537.3	6.06874	5.79089	6.10118	5.79089				278	0.55516	0.36506				276	0.132	461	4.471
	6.9697	0.511	0.456	0.481	0.481				290.2	0.93569	1.09217	1.02694	1.02694	1.03037	1.02694				402.2	4.08943	3.94943	3.99571	3.95129	4.04949				537.2	6.2113	5.79024	6.12365	5.79024				279	0.55557	0.36516				277	0.129	462	4.357
	6.99528	0.416	0.48	0.456	0.487				290.1	0.97439	1.069	1.02681	1.02681	1.0327	1.02681				402.1	3.98954	3.94931	4.01475	3.95337	4.03009				537.1	6.27287	5.78949	6.14699	5.78949				280	0.55606	0.36466				278	0.1354	463	4.24
	7.02086	0.436	0.449	0.48	0.528				290	0.90537	1.05329	1.0265	1.0265	1.03644	1.0265				402	3.92071	3.94922	4.04078	3.95769	4.01375				537	6.24863	5.78878	6.17122	5.78878				281	0.55708	0.36499				279	0.1388	464	4.129
	7.04644	0.461	0.474	0.453	0.477				289.9	0.85696	1.04279	1.02607	1.02607	1.04264	1.02607				401.9	3.97785	3.94913	4.07576	3.96602	4.00015				536.9	6.04916	5.78837	6.19653	5.78837				282	0.55755	0.36485				280	0.1367	465	4.001
	7.07203	0.416	0.458	0.454	0.471				289.8	0.94189	1.03616	1.02586	1.02586	1.05296	1.02586				401.8	4.17811	3.94843	4.12112	3.98058	3.98834				536.8	6.2306	5.78768	6.22226	5.78768				283	0.55868	0.36535				281	0.1333	466	3.891
	7.09761	0.457	0.436	0.484	0.447				289.7	0.91951	1.03182	1.02559	1.02559	1.06911	1.02559				401.7	4.29623	3.94736	4.18007	4.00579	3.97829				536.7	6.18275	5.78707	6.24867	5.78707				284	0.55859	0.36427				282	0.13	467	3.781
	7.12319	0.5	0.411	0.442	0.461				289.6	0.95703	1.02911	1.02542	1.02542	1.09406	1.02542				401.6	4.26415	3.94639	4.25643	4.04762	3.97012				536.6	6.23054	5.78638	6.27552	5.78638				285	0.55894	0.36369				283	0.132	468	3.668
	7.14877	0.467	0.492	0.448	0.465				289.5	0.95093	1.02738	1.02523	1.02523	1.13209	1.02523				401.5	4.53198	3.9446	4.3519	4.11154	3.9626				536.5	6.33931	5.78552	6.30258	5.78552				286	0.55877	0.36313				284	0.1337	469	3.564
	7.17435	0.437	0.477	0.488	0.453				289.4	1.00825	1.02643	1.02518	1.02518	1.18848	1.02518				401.4	4.87246	3.94177	4.46977	4.20326	3.95527				536.4	6.13866	5.78497	6.33023	5.78497				287	0.55956	0.36211				285	0.1316	470	3.462
	7.19993	0.466	0.456	0.453	0.464				289.3	1.15341	1.02556	1.02486	1.02486	1.26986	1.02486				401.3	4.97241	3.93865	4.61503	4.32643	3.94862				536.3	6.27364	5.78421	6.35774	5.78421				288	0.55981	0.36175				286	0.1316	471	3.361
	7.22551	0.451	0.451	0.444	0.482				289.2	1.33108	1.02447	1.02408	1.02408	1.38516	1.02408				401.2	5.35292	3.93442	4.7883	4.47675	3.94159				536.2	6.22812	5.78352	6.38524	5.78353				289	0.56027	0.36149				287	0.129	472	3.268
	7.25109	0.45	0.502	0.481	0.496				289.1	1.41978	1.02329	1.02307	1.02307	1.54753	1.02308				401.1	5.67463	3.9293	4.99161	4.64106	3.93419				536.1	6.34973	5.78264	6.41228	5.78265				290	0.56164	0.36154				288	0.1254	473	3.184
	7.27667	0.46	0.431	0.469	0.451				289	1.62126	1.02167	1.02156	1.02156	1.76921	1.02156				401	6.02717	3.92327	5.22732	4.7951	3.92619				536	6.32948	5.78179	6.43892	5.7818				291	0.5624	0.36074				289	0.1232	474	3.089
	7.30225	0.452	0.447	0.452	0.501				288.9	1.98323	1.01917	1.01911	1.01911	2.06524	1.01912				400.9	6.61158	3.91577	5.49155	4.90742	3.91674				535.9	6.49087	5.78069	6.4647	5.7807				292	0.56268	0.36101				290	0.1265	475	2.998
	7.32783	0.461	0.469	0.476	0.497				288.8	2.35605	1.01575	1.01571	1.01571	2.45252	1.01574				400.8	6.89264	3.90795	5.78177	4.95062	3.90669				535.8	6.40292	5.77972	6.4898	5.77975				293	0.56337	0.36046				291	0.126	476	2.911
	7.35341	0.44	0.445	0.457	0.464				288.7	2.98974	1.01072	1.0107	1.0107	2.95104	1.01074				400.7	7.05478	3.90059	6.09296	4.91221	3.89634				535.7	6.39675	5.77877	6.51392	5.7788				294	0.56443	0.36017				292	0.1209	477	2.826
	7.37899	0.385	0.447	0.453	0.456				288.6	3.57676	1.00419	1.00418	1.00418	3.57298	1.00426				400.6	7.34459	3.89387	6.41436	4.79862	3.88523				535.6	6.503	5.77764	6.53661	5.7777				295	0.56413	0.35958				293	0.1182	478	2.75
	7.40457	0.47	0.437	0.425	0.453				288.5	4.32451	0.99575	0.99574	0.99574	4.32835	0.9959				400.5	7.46319	3.8892	6.73447	4.63562	3.87384				535.5	6.40924	5.77666	6.55786	5.77676				296	0.56405	0.3592				294	0.1191	479	2.674
	7.43015	0.443	0.439	0.447	0.431				288.4	5.4532	0.98442	0.98442	0.98442	5.21917	0.98471				400.4	7.54334	3.88822	7.03817	4.45431	3.86226				535.4	6.53749	5.77548	6.57729	5.77565				297	0.56363	0.35844				295	0.1155	480	2.596
	7.45573	0.463	0.458	0.466	0.45				288.3	6.30592	0.9709	0.9709	0.9709	6.24134	0.97142				400.3	7.81486	3.89235	7.3085	4.28095	3.84987				535.3	6.51096	5.77433	6.59496	5.77461				298	0.56377	0.35766				296	0.1069	481	2.536
	7.48131	0.401	0.446	0.398	0.469				288.2	7.44364	0.95445	0.95445	0.95445	7.36528	0.95538				400.2	8.0917	3.90442	7.53015	4.13234	3.83663				535.2	6.56419	5.7731	6.61057	5.77355				299	0.56434	0.35741				297	0.1043	482	2.471
	7.50689	0.443	0.439	0.434	0.503				288.1	8.56838	0.93511	0.93511	0.93511	8.5496	0.93671				400.1	7.9315	3.93055	7.68831	4.01559	3.82388				535.1	6.8712	5.7714	6.62359	5.77211				300	0.56563	0.35687				298	0.1	483	2.41
	7.53248	0.432	0.426	0.448	0.462				288	9.89751	0.91234	0.91234	0.91234	9.73508	0.91507				400	8.00972	3.97567	7.77007	3.92895	3.81087				535	6.91198	5.76962	6.63429	5.77073				301	0.56652	0.35625				299	0.09872	484	2.351
	7.55806	0.438	0.459	0.447	0.483				287.9	10.6626	0.88757	0.88757	0.88757	10.8442	0.89212				399.9	8.20708	4.04706	7.7709	3.8663	3.79723				534.9	6.71363	5.76816	6.64293	5.76987				302	0.56786	0.35561				300	0.09462	485	2.292
	7.58364	0.485	0.451	0.436	0.476				287.8	11.7417	0.85999	0.85999	0.85999	11.7932	0.86747				399.8	8.25343	4.15751	7.68899	3.822	3.78341				534.8	6.6623	5.76677	6.64908	5.76938				303	0.56865	0.35536				301	0.08987	486	2.228
	7.60922	0.438	0.438	0.432	0.48				287.7	12.4611	0.83052	0.83052	0.83052	12.5024	0.84259				399.7	8.03723	4.32066	7.52797	3.79073	3.77022				534.7	6.92438	5.76497	6.65194	5.76893				304	0.56982	0.35496				302	0.08605	487	2.179
	7.6348	0.426	0.455	0.424	0.454				287.6	12.8666	0.79994	0.79994	0.79994	12.906	0.81906				399.6	7.91631	4.55269	7.30082	3.76782	3.75737				534.6	6.91937	5.76318	6.6522	5.7691				305	0.56979	0.35448				303	0.08177	488	2.127
	7.66038	0.449	0.411	0.431	0.449				287.5	12.8223	0.76939	0.7694	0.76939	12.9516	0.79912				399.5	8.15213	4.87784	7.01944	3.74882	3.74376				534.5	6.71982	5.76169	6.65014	5.77043				306	0.57073	0.35418				304	0.08097	489	2.072
	7.68596	0.469	0.464	0.446	0.461				287.4	12.6372	0.73924	0.73925	0.73924	12.6421	0.78458				399.4	8.28425	5.31818	6.69849	3.73205	3.7297				534.4	6.61948	5.76036	6.64561	5.77312				307	0.57162	0.35334				305	0.07731	490	2.024
	7.71154	0.443	0.421	0.44	0.462				287.3	12.1878	0.71015	0.71017	0.71015	12.006	0.778				399.3	8.48758	5.89991	6.35629	3.716	3.71497				534.3	6.87623	5.75864	6.6381	5.77708				308	0.57291	0.35319				306	0.07393	491	1.981
	7.73712	0.445	0.418	0.431	0.458				287.2	11.4294	0.68292	0.68296	0.68292	11.1004	0.78253				399.2	8.86928	6.66037	6.007	3.69945	3.699				534.2	6.70666	5.75718	6.62832	5.7835				309	0.57275	0.35287				307	0.07297	492	1.934
	7.7627	0.45	0.429	0.42	0.452				287.1	10.2613	0.65858	0.65865	0.65858	9.99837	0.80206				399.1	9.41024	7.62083	5.66379	3.6815	3.68132				534.1	6.65342	5.75581	6.61616	5.79289				310	0.57407	0.35265				308	0.07388	493	1.877
	7.78828	0.411	0.45	0.431	0.466				287	9.0541	0.63725	0.63738	0.63725	8.79173	0.84023				399	10.5974	8.80279	5.33481	3.65997	3.65991				534	6.72012	5.75435	6.6015	5.80609				311	0.57476	0.35209				309	0.07436	494	1.834
	7.81386	0.455	0.413	0.444	0.461				286.9	7.69863	0.61931	0.61955	0.61931	7.56002	0.90074				398.9	11.4813	10.2354	5.028	3.63571	3.63569				533.9	6.42245	5.75339	6.58477	5.82476				312	0.57605	0.35214				310	0.07748	495	1.787
	7.83944	0.429	0.44	0.422	0.471				286.8	6.65091	0.60399	0.60442	0.60399	6.36885	0.98625				398.8	13.3526	11.9057	4.74604	3.60561	3.6056				533.8	6.40774	5.7525	6.56602	5.84967				313	0.57679	0.35165				311	0.07868	496	1.743
	7.86502	0.437	0.431	0.463	0.489				286.7	5.80751	0.59077	0.59154	0.59077	5.27121	1.09909				398.7	15.1819	13.7966	4.49032	3.56976	3.56976				533.7	6.50706	5.75153	6.54523	5.88215				314	0.57871	0.35081				312	0.07869	497	1.702
	7.8906	0.491	0.442	0.385	0.466				286.6	4.90491	0.57981	0.58115	0.57981	4.29742	1.24115				398.6	16.6241	15.8725	4.26144	3.52934	3.52934				533.6	6.67306	5.75042	6.52247	5.92426				315	0.58011	0.34985				313	0.07998	498	1.663
	7.91618	0.432	0.457	0.41	0.446				286.5	4.26116	0.57045	0.57276	0.57045	3.46112	1.41153				398.5	18.8662	18.0474	4.05637	3.48186	3.48185				533.5	6.47884	5.74982	6.49848	5.97823				316	0.58238	0.34986				314	0.08235	499	1.614
	7.94176	0.417	0.441	0.415	0.443				286.4	3.75525	0.56236	0.56624	0.56236	2.76396	1.60692				398.4	20.4394	20.2228	3.87443	3.42935	3.42935				533.4	6.70034	5.74919	6.47279	6.0453				317	0.58389	0.34993				315	0.08265	500	1.571
	7.96734	0.417	0.444	0.392	0.47				286.3	3.4788	0.55495	0.56136	0.55495	2.20134	1.82035				398.3	22.3823	22.2606	3.71065	3.37067	3.37067				533.3	6.75125	5.74893	6.44586	6.12772				318	0.58502	0.34881				316	0.0847	501	1.529
	7.99293	0.418	0.427	0.416	0.431				286.2	3.18866	0.54826	0.55864	0.54826	1.75637	2.04121				398.2	23.9899	24.0223	3.5632	3.30683	3.30683				533.2	7.05844	5.74893	6.41748	6.22787				319	0.58601	0.34852				317	0.08468	502	1.49
	8.01851	0.413	0.442	0.466	0.445				286.1	3.21802	0.54148	0.55809	0.54148	1.41128	2.25448				398.1	25.5482	25.3684	3.42914	3.23796	3.23796				533.1	7.11263	5.74986	6.38816	6.34682				320	0.58677	0.34853				318	0.08776	503	1.455
	8.04409	0.429	0.437	0.431	0.474				286	3.21213	0.53469	0.5608	0.53469	1.14919	2.44372				398	26.3398	26.1602	3.30704	3.16643	3.16643				533	7.06037	5.75242	6.35839	6.48559				321	0.587	0.34787				319	0.09085	504	1.419
	8.06967	0.413	0.427	0.435	0.44				285.9	3.11315	0.52814	0.56842	0.52814	0.95549	2.59212				397.9	26.3831	26.3438	3.19659	3.09455	3.09455				532.9	7.26579	5.75684	6.32796	6.64395				322	0.58761	0.34631				320	0.09165	505	1.382
	8.09525	0.423	0.471	0.455	0.479				285.8	3.04649	0.52174	0.58274	0.52174	0.81378	2.68459				397.8	26.1372	25.8919	3.09657	3.0232	3.0232				532.8	7.4507	5.76403	6.29706	6.82136				323	0.58828	0.34573				321	0.09686	506	1.339
	8.12083	0.415	0.434	0.438	0.435				285.7	3.00945	0.51542	0.60634	0.51542	0.71136	2.7108				397.7	24.7256	24.8256	3.00804	2.95601	2.95601				532.7	7.82923	5.77502	6.26556	7.01399				324	0.58927	0.34527				322	0.1	507	1.304
	8.14641	0.42	0.392	0.398	0.435				285.6	2.90762	0.50935	0.64262	0.50935	0.63839	2.66719				397.6	23.2434	23.2579	2.92956	2.8932	2.8932				532.6	7.80112	5.79173	6.23424	7.21818				325	0.5901	0.34484				323	0.1015	508	1.273
	8.17199	0.403	0.438	0.425	0.463				285.5	2.75321	0.50364	0.69538	0.50364	0.58743	2.55719				397.5	21.309	21.3081	2.86141	2.83618	2.83618				532.5	8.02155	5.8163	6.20285	7.42751				326	0.59081	0.34456				324	0.1082	509	1.232
	8.19757	0.412	0.426	0.434	0.4				285.4	2.6119	0.49829	0.76904	0.49829	0.55177	2.39262				397.4	19.4965	19.117	2.80186	2.78459	2.78459				532.4	8.15024	5.85083	6.17166	7.63395				327	0.59114	0.34485				325	0.1134	510	1.197
	8.22315	0.445	0.433	0.438	0.437				285.3	2.59365	0.49296	0.86835	0.49296	0.52648	2.1885				397.3	16.8649	16.8382	2.75264	2.741	2.741				532.3	8.28218	5.89887	6.14087	7.8283				328	0.59271	0.34441				326	0.1189	511	1.163
	8.24873	0.42	0.413	0.406	0.44				285.2	2.50825	0.48784	0.99938	0.48784	0.50845	1.96212				397.2	14.8098	14.592	2.71141	2.70363	2.70363				532.2	8.76773	5.96336	6.11	8.00031				329	0.59322	0.34429				327	0.125	512	1.137
	8.27431	0.378	0.411	0.408	0.431				285.1	2.38273	0.48303	1.1664	0.48303	0.49554	1.72992				397.1	12.5983	12.4828	2.67813	2.67299	2.67299				532.1	8.90002	6.04885	6.07966	8.13988				330	0.59506	0.34336				328	0.1328	513	1.114
	8.29989	0.455	0.426	0.405	0.418				285	2.39946	0.47816	1.37278	0.47816	0.48562	1.50531				397	10.6961	10.5725	2.6515	2.64815	2.64815				532	8.9742	6.16108	6.05001	8.23798				331	0.59595	0.34223				329	0.1412	514	1.085
	8.32547	0.42	0.398	0.407	0.453				284.9	2.61171	0.47274	1.61982	0.47274	0.47711	1.29789				396.9	8.63361	8.9029	2.63177	2.62962	2.62962				531.9	9.15379	6.30331	6.02095	8.2889				332	0.5972	0.34085				330	0.1548	515	1.067
	8.35105	0.445	0.427	0.431	0.408				284.8	2.60626	0.46732	1.90772	0.46732	0.46983	1.11482				396.8	7.26624	7.49036	2.61664	2.61526	2.61526				531.8	9.28567	6.48286	5.9926	8.28904				333	0.5977	0.34028				331	0.1699	516	1.04
	8.37663	0.378	0.419	0.384	0.438				284.7	2.78829	0.46142	2.22961	0.46142	0.46285	0.95826				396.7	6.32156	6.31993	2.60465	2.60379	2.60379				531.7	9.58372	6.70184	5.96473	8.23602				334	0.59842	0.33828				332	0.1854	517	1.016
	8.40221	0.414	0.417	0.416	0.425				284.6	2.91045	0.4552	2.57466	0.4552	0.45599	0.82824				396.6	5.20936	5.37797	2.59626	2.59572	2.59572				531.6	9.57696	6.96552	5.93786	8.13445				335	0.5987	0.33742				333	0.2015	518	0.9838
	8.42779	0.392	0.423	0.414	0.457				284.5	3.17637	0.44829	2.92649	0.44829	0.44872	0.72255				396.5	4.42248	4.63931	2.59039	2.59006	2.59006				531.5	10.0064	7.27458	5.91145	7.99055				336	0.59938	0.33642				334	0.2213	519	0.96
	8.45338	0.434	0.391	0.364	0.455				284.4	3.58221	0.44032	3.26336	0.44032	0.44056	0.63788				396.4	3.83295	4.06813	2.58642	2.58622	2.58622				531.4	10.1043	7.62778	5.88593	7.81304				337	0.60023	0.33608				335	0.2413	520	0.9266
	8.47896	0.399	0.404	0.425	0.461				284.3	3.58371	0.43234	3.56068	0.43234	0.43246	0.57182				396.3	3.44488	3.63767	2.58368	2.58356	2.58356				531.3	10.1582	8.02249	5.86134	7.61078				338	0.60074	0.33552				336	0.2665	521	0.9033
	8.50454	0.407	0.403	0.438	0.432				284.2	3.84386	0.42367	3.79325	0.42367	0.42373	0.52022				396.2	3.13201	3.3204	2.58193	2.58186	2.58186				531.2	10.3687	8.44774	5.83741	7.39464				339	0.60202	0.33505				337	0.2924	522	0.8841
	8.53012	0.419	0.411	0.407	0.446				284.1	3.92856	0.41476	3.93991	0.41476	0.4148	0.48036				396.1	3.04537	3.08855	2.58046	2.58042	2.58042				531.1	10.4317	8.89179	5.81437	7.17419				340	0.60238	0.33444				338	0.3246	523	0.8657
	8.5557	0.438	0.437	0.413	0.454				284	3.96755	0.40574	3.98572	0.40574	0.40575	0.44952				396	2.89187	2.92369	2.57948	2.57946	2.57946				531	10.825	9.33537	5.79168	6.9569				341	0.60319	0.33402				339	0.3576	524	0.8419
	8.58128	0.389	0.431	0.39	0.449				283.9	3.95569	0.39672	3.92219	0.39672	0.39673	0.4254				395.9	2.76152	2.80872	2.57891	2.5789	2.5789				530.9	11.2403	9.75642	5.76928	6.74992				342	0.60328	0.33288				340	0.4019	525	0.8197
	8.60686	0.392	0.431	0.43	0.495				283.8	3.7847	0.38811	3.75837	0.38811	0.38812	0.40655				395.8	2.65275	2.7293	2.57867	2.57867	2.57867				530.8	11.1134	10.1312	5.74799	6.55838				343	0.60386	0.33222				341	0.4415	526	0.8014
	8.63244	0.406	0.423	0.367	0.483				283.7	3.50979	0.38018	3.50948	0.38018	0.38018	0.39181				395.7	2.70937	2.67556	2.57827	2.57826	2.57826				530.7	11.2927	10.4364	5.72738	6.3847				344	0.60455	0.332				342	0.4959	527	0.7862
	8.65802	0.402	0.436	0.41	0.432				283.6	3.36199	0.37261	3.19678	0.37261	0.37261	0.3798				395.6	2.53039	2.64006	2.57812	2.57811	2.57811				530.6	11.3762	10.646	5.70753	6.23067				345	0.60511	0.33097				343	0.5451	528	0.765
	8.6836	0.452	0.389	0.388	0.442				283.5	3.02727	0.36586	2.84526	0.36586	0.36586	0.37023				395.5	2.53658	2.61668	2.57799	2.57799	2.57799				530.5	11.4062	10.7499	5.68842	6.09724				346	0.60659	0.33068				344	0.6075	529	0.7408
	8.70918	0.396	0.44	0.438	0.435				283.4	2.43869	0.36059	2.48127	0.36059	0.36059	0.3632				395.4	2.43124	2.60137	2.57754	2.57754	2.57754				530.4	11.1249	10.7333	5.6705	5.98327				347	0.60801	0.33033				345	0.6763	530	0.7218
	8.73476	0.39	0.42	0.382	0.458				283.3	2.1031	0.35617	2.12551	0.35617	0.35617	0.3577				395.3	2.43283	2.59156	2.57709	2.57709	2.57709				530.3	11.1056	10.6015	5.65333	5.88699				348	0.60908	0.32932				346	0.7649	531	0.7068
	8.76034	0.37	0.396	0.396	0.445				283.2	1.75394	0.35262	1.79406	0.35262	0.35262	0.3535				395.2	2.57709	2.58571	2.57709	2.57709	2.57709				530.2	10.5792	10.3627	5.63766	5.80767				349	0.61	0.32821				347	0.8511	532	0.6921
	8.78592	0.384	0.394	0.405	0.46				283.1	1.47826	0.34976	1.49779	0.34976	0.34976	0.35025				395.1	2.53613	2.54119	2.53613	2.53613	2.53613				530.1	10.2193	10.0333	5.62318	5.74318				350	0.61104	0.32751				348	0.9581	533	0.6745
	8.8115	0.401	0.396	0.365	0.457				283	1.19634	0.34761	1.24302	0.34761	0.34761	0.34788				395	2.4869	2.48983	2.4869	2.4869	2.4869				530	9.86436	9.63757	5.60987	5.69101				351	0.61178	0.32635				349	1.083	534	0.6553
	8.83708	0.416	0.415	0.404	0.444				282.9	0.92277	0.34614	1.03016	0.34614	0.34614	0.34629				394.9	2.41794	2.4196	2.41794	2.41794	2.41794				529.9	9.26311	9.19785	5.5981	5.64963				352	0.6129	0.32497				350	1.212	535	0.6355
	8.86266	0.412	0.411	0.381	0.43				282.8	0.83641	0.3449	0.85695	0.3449	0.3449	0.34498				394.8	2.4157	2.41663	2.4157	2.4157	2.4157				529.8	8.99774	8.74	5.5873	5.61696				353	0.61346	0.32344				351	1.373	536	0.6173
	8.88824	0.428	0.386	0.385	0.42				282.7	0.68766	0.34403	0.7198	0.34403	0.34403	0.34407				394.7	2.43647	2.43698	2.43647	2.43647	2.43647				529.7	8.38836	8.2856	5.57793	5.59186				354	0.614	0.32281				352	1.552	537	0.5991
	8.91383	0.405	0.402	0.412	0.44				282.6	0.60947	0.34335	0.61443	0.34335	0.34335	0.34337				394.6	2.58673	2.58701	2.58673	2.58673	2.58673				529.6	7.92848	7.85176	5.56972	5.57259				355	0.61516	0.32196				353	1.748	538	0.5864
	8.93941	0.396	0.39	0.377	0.455				282.5	0.47304	0.34302	0.535	0.34302	0.34302	0.34303				394.5	2.43341	2.43356	2.43341	2.43341	2.43341				529.5	7.66627	7.45126	5.56234	5.55774				356	0.61544	0.32052				354	1.992	539	0.5721
	8.96499	0.359	0.408	0.409	0.388				282.4	0.47609	0.34269	0.47612	0.34269	0.34269	0.34269				394.4	2.30513	2.30521	2.30513	2.30513	2.30513				529.4	7.1845	7.09317	5.55609	5.5468				357	0.61571	0.31947				355	2.254	540	0.5594
	8.99057	0.378	0.416	0.376	0.424				282.3	0.42524	0.34248	0.43351	0.34248	0.34248	0.34248				394.3	2.49996	2.5	2.49996	2.49996	2.49996				529.3	6.82808	6.77974	5.55075	5.53875				358	0.61679	0.31829				356	2.555
	9.01615	0.397	0.407	0.376	0.428				282.2	0.36922	0.34241	0.40349	0.34241	0.34241	0.34241				394.2	2.47424	2.47426	2.47424	2.47424	2.47424				529.2	6.5688	6.51429	5.54614	5.53281				359	0.61773	0.31652				357	2.88
	9.04173	0.41	0.4	0.37	0.446				282.1	0.3953	0.34227	0.38261	0.34227	0.34227	0.34227				394.1	2.46017	2.46018	2.46017	2.46017	2.46017				529.1	6.23521	6.292	5.54238	5.52866				360	0.6181	0.31498				358	3.27
	9.06731	0.367	0.41	0.387	0.453				282	0.34227	0.34227	0.36842	0.34227	0.34227	0.34227				394	2.45524	2.45525	2.45524	2.45524	2.45524				529	5.98447	6.11133	5.5393	5.52585				361	0.61868	0.31373				359	3.703
	9.09289	0.394	0.365	0.383	0.437				281.9	0.36832	0.36832	0.38496	0.36832	0.36832	0.36832				393.9	2.44449	2.44449	2.44449	2.44449	2.44449				528.9	5.91926	5.96611	5.53656	5.52379				362	0.61899	0.31212				360	4.155
	9.11847	0.402	0.379	0.374	0.441				281.8	0.3949	0.3949	0.4053	0.3949	0.3949	0.3949				393.8	2.38134	2.38134	2.38134	2.38134	2.38134				528.8	5.8576	5.8516	5.53415	5.52229				363	0.6197	0.31074				361	4.673
	9.14405	0.395	0.412	0.408	0.445				281.7	0.32351	0.32351	0.32993	0.32351	0.32351	0.32351				393.7	2.50083	2.50083	2.50083	2.50083	2.50083				528.7	5.77577	5.7633	5.53207	5.52123				364	0.61954	0.30905				362	5.238
	9.16963	0.387	0.404	0.419	0.399				281.6	0.37339	0.37339	0.37728	0.37339	0.37339	0.37339				393.6	2.41125	2.41125	2.41125	2.41125	2.41125				528.6	5.55697	5.69577	5.53051	5.52075				365	0.62019	0.30754				363	5.83
	9.19521	0.378	0.391	0.4	0.442				281.5	0.35723	0.35723	0.35954	0.35723	0.35723	0.35723				393.5	2.52671	2.52671	2.52671	2.52671	2.52671				528.5	5.65736	5.64557	5.52896	5.52025				366	0.62042	0.30594				364	6.431
	9.22079	0.376	0.395	0.382	0.45				281.4	0.3582	0.3582	0.35955	0.3582	0.3582	0.3582				393.4	2.41219	2.41219	2.41219	2.41219	2.41219				528.4	5.51976	5.60832	5.52778	5.52007				367	0.62102	0.3037				365	7.073
	9.24637	0.395	0.396	0.421	0.418				281.3	0.37614	0.37614	0.37692	0.37614	0.37614	0.37614				393.3	2.45201	2.45201	2.45201	2.45201	2.45201				528.3	5.50103	5.56266	5.50801	5.50122				368	0.62084	0.30162				366	7.68
	9.27195	0.415	0.374	0.379	0.464				281.2	0.34042	0.34042	0.34086	0.34042	0.34042	0.34042				393.2	2.44196	2.44196	2.44196	2.44196	2.44196				528.2	5.62533	5.66762	5.63141	5.62545				369	0.62121	0.29924				367	8.278
	9.29753	0.382	0.386	0.37	0.421				281.1	0.30493	0.30493	0.30517	0.30493	0.30493	0.30493				393.1	2.50946	2.50946	2.50946	2.50946	2.50946				528.1	5.62743	5.65604	5.63271	5.6275				370	0.62095	0.2967				368	8.811
	9.32311	0.401	0.39	0.389	0.421				281	0.34242	0.34242	0.34255	0.34242	0.34242	0.34242				393	2.37075	2.37075	2.37075	2.37075	2.37075				528	5.46594	5.48509	5.47052	5.46598				371	0.62126	0.29363				369	9.309
	9.34869	0.359	0.4	0.381	0.435				280.9	0.34009	0.34009	0.34016	0.34009	0.34009	0.34009				392.9	2.42164	2.42164	2.42164	2.42164	2.42164				527.9	5.54946	5.56205	5.55342	5.54948				372	0.62146	0.29163				370	9.714
	9.37428	0.382	0.386	0.351	0.424				280.8	0.2982	0.2982	0.29824	0.2982	0.2982	0.2982				392.8	2.33593	2.33593	2.33593	2.33593	2.33593				527.8	5.5553	5.56352	5.55872	5.55531				373	0.62173	0.28887				371	10.03
	9.39986	0.405	0.36	0.342	0.416				280.7	0.33443	0.33443	0.33444	0.33443	0.33443	0.33443				392.7	2.42326	2.42326	2.42326	2.42326	2.42326				527.7	5.72833	5.7336	5.73127	5.72834				374	0.62166	0.28585				372	10.22
	9.42544	0.37	0.388	0.401	0.466				280.6	0.37783	0.37783	0.37785	0.37783	0.37783	0.37783				392.6	2.48694	2.48694	2.48694	2.48694	2.48694				527.6	5.50064	5.50399	5.50317	5.50064				375	0.62178	0.28243				373	10.23
	9.45102	0.392	0.389	0.379	0.421				280.5	0.34704	0.34704	0.34704	0.34704	0.34704	0.34704				392.5	2.35728	2.35728	2.35728	2.35728	2.35728				527.5	5.62492	5.62701	5.62709	5.62492				376	0.62168	0.27915				374	10.16
	9.4766	0.389	0.409	0.368	0.455				280.4	0.3699	0.3699	0.3699	0.3699	0.3699	0.3699				392.4	2.33066	2.33066	2.33066	2.33066	2.33066				527.4	5.64023	5.64152	5.6421	5.64023				377	0.62194	0.27562				375	9.936
	9.50218	0.379	0.376	0.368	0.423				280.3	0.32493	0.32493	0.32494	0.32493	0.32493	0.32493				392.3	2.3777	2.3777	2.3777	2.3777	2.3777				527.3	5.73	5.73079	5.7316	5.73				378	0.62195	0.27203				376	9.589
	9.52776	0.38	0.384	0.361	0.405				280.2	0.31329	0.31329	0.31329	0.31329	0.31329	0.31329				392.2	2.42827	2.42827	2.42827	2.42827	2.42827				527.2	5.60166	5.60213	5.60303	5.60166				379	0.62202	0.2683				377	9.128
	9.55334	0.378	0.398	0.392	0.41				280.1	0.31892	0.31892	0.31892	0.31892	0.31892	0.31892				392.1	2.48335	2.48335	2.48335	2.48335	2.48335				527.1	5.59483	5.59511	5.596	5.59483				380	0.62208	0.2645				378	8.579
	9.57892	0.368	0.366	0.379	0.448				280	0.34093	0.34093	0.34093	0.34093	0.34093	0.34093													527	5.45435	5.45451	5.45534	5.45435				381	0.62213	0.26012				379	7.96
	9.6045	0.387	0.343	0.356	0.43				279.9	0.34843	0.34843	0.34843	0.34843	0.34843	0.34843													526.9	5.5966	5.5967	5.59744	5.5966				382	0.62137	0.25519				380	7.295
	9.63008	0.377	0.361	0.371	0.451				279.8	0.31696	0.31696	0.31696	0.31696	0.31696	0.31696													526.8	5.49234	5.49239	5.49306	5.49234				383	0.62083	0.25032				381	6.578
	9.65566	0.378	0.376	0.353	0.424				279.7	0.30589	0.30589	0.30589	0.30589	0.30589	0.30589													526.7	5.54675	5.54678	5.54736	5.54675				384	0.62031	0.24531				382	5.891
	9.68124	0.348	0.335	0.364	0.406				279.6	0.31815	0.31815	0.31815	0.31815	0.31815	0.31815													526.6	5.53231	5.53233	5.53282	5.53231				385	0.61981	0.23983				383	5.214
	9.70682	0.404	0.361	0.363	0.435				279.5	0.30295	0.30295	0.30295	0.30295	0.30295	0.30295													526.5	5.55182	5.55183	5.55225	5.55182				386	0.61885	0.23422				384	4.563
	9.7324	0.347	0.383	0.35	0.477				279.4	0.32749	0.32749	0.32749	0.32749	0.32749	0.32749													526.4	5.46649	5.4665	5.46686	5.46649				387	0.61829	0.2284				385	3.955
	9.75798	0.378	0.355	0.369	0.445				279.3	0.34159	0.34159	0.34159	0.34159	0.34159	0.34159													526.3	5.50495	5.50495	5.50526	5.50495				388	0.61733	0.2223				386	3.399
	9.78356	0.379	0.389	0.396	0.431				279.2	0.31206	0.31206	0.31206	0.31206	0.31206	0.31206													526.2	5.61074	5.61074	5.611	5.61074				389	0.61634	0.21615				387	2.907
	9.80914	0.357	0.362	0.348	0.405				279.1	0.31389	0.31389	0.31389	0.31389	0.31389	0.31389													526.1	5.58367	5.58367	5.58389	5.58367				390	0.61491	0.20991				388	2.465
	9.83473	0.379	0.377	0.354	0.462																							526	5.57726	5.57726	5.57744	5.57726				391	0.61377	0.20394				389	2.08
	9.86031	0.349	0.353	0.406	0.442																							525.9	5.50046	5.50046	5.50061	5.50046				392	0.61247	0.19783				390	1.748
	9.88589	0.359	0.378	0.346	0.403																							525.8	5.39942	5.39942	5.39955	5.39942				393	0.61082	0.19198				391	1.468
	9.91147	0.378	0.401	0.386	0.407																							525.7	5.52903	5.52903	5.52914	5.52903				394	0.60918	0.18626				392	1.233
	9.93705	0.332	0.321	0.349	0.414																							525.6	5.50966	5.50966	5.50975	5.50966				395	0.60717	0.18105				393	1.036
	9.96263	0.354	0.402	0.386	0.425																							525.5	5.54712	5.54712	5.54719	5.54712				396	0.6055	0.17596				394	0.8697
	9.98821	0.371	0.368	0.37	0.417																							525.4	5.48054	5.48054	5.4806	5.48054				397	0.60332	0.17101				395	0.7357
	10.0138	0.363	0.349	0.306	0.433																							525.3	5.57394	5.57394	5.57399	5.57394				398	0.60134	0.16642				396	0.6202
	10.0394	0.383	0.337	0.337	0.47																							525.2	5.50704	5.50704	5.50708	5.50704				399	0.59914	0.16235				397	0.5254
	10.065	0.357	0.366	0.349	0.413																							525.1	5.36023	5.36023	5.36026	5.36023				400	0.59666	0.15819				398	0.4518
	10.0905	0.355	0.343	0.362	0.408																							525	5.60238	5.60238	5.60241	5.60238				401	0.59362	0.15433				399	0.3898
	10.1161	0.371	0.387	0.375	0.471																															402	0.59075	0.15124				400	0.3369
	10.1417	0.366	0.384	0.363	0.388																															403	0.58755	0.1481
	10.1673	0.375	0.368	0.364	0.427																															404	0.58432	0.14486
	10.1929	0.35	0.338	0.353	0.44																															405	0.58068	0.14216
	10.2184	0.364	0.376	0.34	0.413																															406	0.57719	0.14
	10.244	0.327	0.345	0.357	0.387																															407	0.57335	0.13757
	10.2696	0.361	0.346	0.326	0.474																															408	0.56934	0.13559
	10.2952	0.364	0.363	0.353	0.466																															409	0.565	0.13387
	10.3208	0.33	0.378	0.344	0.411																															410	0.56094	0.13223
	10.3463	0.365	0.379	0.378	0.415																															411	0.55664	0.1307
	10.3719	0.392	0.351	0.327	0.462																															412	0.55222	0.1294
	10.3975	0.349	0.349	0.342	0.421																															413	0.5476	0.12814
	10.4231	0.361	0.344	0.363	0.439																															414	0.54286	0.12734
	10.4487	0.361	0.353	0.346	0.418																															415	0.53769	0.12655
	10.4742	0.371	0.341	0.334	0.447																															416	0.53153	0.12544
	10.4998	0.368	0.338	0.33	0.471																															417	0.52487	0.12473
	10.5254	0.374	0.342	0.345	0.441																															418	0.51799	0.12412
	10.551	0.335	0.344	0.336	0.403																															419	0.51006	0.12324
	10.5766	0.338	0.371	0.355	0.406																															420	0.50172	0.12265
	10.6021	0.363	0.356	0.346	0.424																															421	0.49322	0.12225
	10.6277	0.366	0.379	0.344	0.483																															422	0.48401	0.12157
	10.6533	0.37	0.355	0.332	0.448																															423	0.47447	0.12102
	10.6789	0.369	0.367	0.357	0.435																															424	0.46447	0.12066
	10.7045	0.335	0.342	0.353	0.444																															425	0.45409	0.1199
	10.73	0.359	0.328	0.384	0.452																															426	0.44262	0.119
	10.7556	0.328	0.327	0.337	0.396																															427	0.43103	0.11856
	10.7812	0.365	0.35	0.353	0.424																															428	0.41853	0.11781
	10.8068	0.344	0.323	0.336	0.442																															429	0.40588	0.117
	10.8324	0.355	0.375	0.354	0.417																															430	0.39312	0.1166
	10.8579	0.36	0.343	0.338	0.403																															431	0.37996	0.11589
	10.8835	0.318	0.346	0.326	0.443																															432	0.36661	0.11537
	10.9091	0.324	0.344	0.342	0.451																															433	0.35326	0.11523
	10.9347	0.334	0.339	0.343	0.478																															434	0.33988	0.11467
	10.9603	0.321	0.338	0.358	0.458																															435	0.32631	0.11393
	10.9859	0.327	0.369	0.338	0.453																															436	0.31364	0.11379
	11.0114	0.348	0.303	0.318	0.464																															437	0.30102	0.11316
	11.037	0.346	0.319	0.351	0.423																															438	0.28878	0.1122
	11.0626	0.352	0.374	0.307	0.45																															439	0.27707	0.11171
	11.0882	0.361	0.317	0.367	0.445																															440	0.26563	0.11112
	11.1138	0.322	0.37	0.321	0.435																															441	0.25475	0.11049
	11.1393	0.331	0.328	0.35	0.432																															442	0.2443	0.10982
	11.1649	0.356	0.358	0.308	0.489																															443	0.23458	0.10929
	11.1905	0.333	0.366	0.316	0.43																															444	0.22551	0.10864
	11.2161	0.324	0.342	0.361	0.428																															445	0.21697	0.10809
	11.2417	0.373	0.299	0.284	0.458																															446	0.20877	0.10748
	11.2672	0.356	0.331	0.325	0.466																															447	0.20122	0.10699
	11.2928	0.316	0.344	0.358	0.46																															448	0.1945	0.10652
	11.3184	0.338	0.324	0.361	0.469																															449	0.18786	0.10604
	11.344	0.365	0.323	0.319	0.497																															450	0.18181	0.10551
	11.3696	0.297	0.338	0.317	0.464																															451	0.17619	0.10493
	11.3951	0.358	0.29	0.316	0.46																															452	0.17098	0.10437
	11.4207	0.316	0.32	0.331	0.443																															453	0.16577	0.10369
	11.4463	0.338	0.3	0.296	0.441																															454	0.16137	0.10292
	11.4719	0.329	0.32	0.334	0.47																															455	0.1569	0.10237
	11.4975	0.319	0.35	0.353	0.51																															456	0.15282	0.10169
	11.523	0.307	0.325	0.352	0.465																															457	0.14905	0.10093
	11.5486	0.311	0.3	0.325	0.464																															458	0.14539	0.10021
	11.5742	0.317	0.351	0.339	0.472																															459	0.14169	0.09948
	11.5998	0.309	0.332	0.312	0.448																															460	0.13858	0.09866
	11.6254	0.329	0.333	0.34	0.46																															461	0.13553	0.09789
	11.6509	0.335	0.352	0.317	0.485																															462	0.13256	0.0972
	11.6765	0.33	0.334	0.341	0.478																															463	0.12996	0.09664
	11.7021	0.346	0.322	0.337	0.49																															464	0.1273	0.09595
	11.7277	0.306	0.305	0.333	0.478																															465	0.12477	0.09517
	11.7533	0.319	0.345	0.341	0.456																															466	0.12234	0.09443
	11.7788	0.294	0.295	0.332	0.507																															467	0.12	0.09349
	11.8044	0.324	0.298	0.302	0.473																															468	0.11756	0.09256
	11.83	0.324	0.324	0.316	0.47																															469	0.11554	0.0919
	11.8556	0.342	0.337	0.326	0.468																															470	0.11331	0.09115
	11.8812	0.309	0.32	0.335	0.467																															471	0.11134	0.09035
	11.9068	0.353	0.317	0.314	0.516																															472	0.10943	0.08981
	11.9323	0.317	0.332	0.323	0.459																															473	0.10794	0.08936
	11.9579	0.355	0.324	0.333	0.487																															474	0.10619	0.08873
	11.9835	0.343	0.315	0.321	0.524																															475	0.10464	0.08813
	12.0091	0.36	0.309	0.305	0.484																															476	0.10299	0.08761
	12.0347	0.288	0.278	0.329	0.498																															477	0.1016	0.08699
	12.0602	0.313	0.319	0.282	0.475																															478	0.09985	0.08629
	12.0858	0.3	0.314	0.318	0.461																															479	0.09819	0.08563
	12.1114	0.302	0.307	0.331	0.47																															480	0.09674	0.08505
	12.137	0.327	0.308	0.295	0.545																															481	0.09549	0.08449
	12.1626	0.324	0.316	0.293	0.488																															482	0.09399	0.08377
	12.1881	0.337	0.303	0.321	0.504																															483	0.09282	0.08319
	12.2137	0.307	0.332	0.31	0.5																															484	0.09175	0.08261
	12.2393	0.335	0.329	0.31	0.535																															485	0.09056	0.08189
	12.2649	0.316	0.318	0.301	0.553																															486	0.08931	0.08112
	12.2905	0.348	0.329	0.324	0.522																															487	0.08823	0.08051
	12.316	0.32	0.296	0.281	0.572																															488	0.08713	0.07971
	12.3416	0.317	0.314	0.299	0.546																															489	0.08575	0.07872
	12.3672	0.328	0.264	0.301	0.573																															490	0.08469	0.0781
	12.3928	0.329	0.275	0.301	0.627																															491	0.08338	0.07734
	12.4184	0.321	0.281	0.298	0.591																															492	0.08234	0.07678
	12.4439	0.346	0.322	0.314	0.575																															493	0.08114	0.07611
	12.4695	0.332	0.313	0.299	0.613																															494	0.08055	0.0758
	12.4951	0.295	0.311	0.302	0.588																															495	0.07941	0.07492
	12.5207	0.33	0.299	0.306	0.635																															496	0.07875	0.07434
	12.5463	0.29	0.303	0.309	0.664																															497	0.07757	0.07335
	12.5718	0.304	0.31	0.314	0.69																															498	0.07684	0.07263
	12.5974	0.32	0.305	0.322	0.683																															499	0.07576	0.07178
	12.623	0.293	0.283	0.289	0.641																															500	0.07495	0.07126
	12.6486	0.329	0.311	0.327	0.679																															501	0.07412	0.07061
	12.6742	0.313	0.302	0.297	0.698																															502	0.07339	0.07011
	12.6997	0.322	0.315	0.316	0.724																															503	0.07227	0.06937
	12.7253	0.328	0.308	0.292	0.762																															504	0.07121	0.06852
	12.7509	0.296	0.276	0.313	0.7																															505	0.07048	0.06782
	12.7765	0.314	0.322	0.316	0.759																															506	0.06976	0.06704
	12.8021	0.274	0.301	0.326	0.758																															507	0.06898	0.06619
	12.8277	0.337	0.3	0.338	0.737																															508	0.06839	0.06543
	12.8532	0.328	0.32	0.263	0.733																															509	0.06804	0.06488
	12.8788	0.297	0.322	0.308	0.756																															510	0.06744	0.06423
	12.9044	0.291	0.311	0.312	0.754																															511	0.06669	0.06349
	12.93	0.281	0.301	0.292	0.743																															512	0.06627	0.06293
	12.9556	0.304	0.298	0.291	0.751																															513	0.06547	0.06213
	12.9811	0.311	0.317	0.325	0.739																															514	0.06458	0.06136
	13.0067	0.283	0.338	0.303	0.746																															515	0.0638	0.06039
	13.0323	0.3	0.304	0.289	0.748																															516	0.06293	0.05961
	13.0579	0.309	0.291	0.295	0.723																															517	0.06207	0.05878
	13.0835	0.264	0.28	0.291	0.728																															518	0.06144	0.05817
	13.109	0.297	0.3	0.345	0.731																															519	0.06072	0.05734
	13.1346	0.316	0.3	0.309	0.774																															520	0.05996	0.05674
	13.1602	0.309	0.306	0.287	0.717																															521	0.05929	0.05596
	13.1858	0.265	0.283	0.295	0.745																															522	0.05859	0.05525
	13.2114	0.279	0.294	0.294	0.702																															523	0.05805	0.05438
	13.2369	0.266	0.265	0.295	0.747																															524	0.05761	0.05355
	13.2625	0.286	0.281	0.296	0.754																															525	0.05717	0.05277
	13.2881	0.309	0.316	0.325	0.706																															526	0.05677	0.0521
	13.3137	0.299	0.313	0.335	0.725																															527	0.05623	0.05112
	13.3393	0.271	0.314	0.295	0.717																															528	0.05559	0.0503
	13.3648	0.294	0.331	0.321	0.721																															529	0.0552	0.05
	13.3904	0.324	0.335	0.29	0.715																															530	0.05491	0.04937
	13.416	0.267	0.346	0.303	0.719																															531	0.05458	0.04905
	13.4416	0.305	0.288	0.33	0.735																															532	0.05422	0.04859
	13.4672	0.274	0.297	0.308	0.695																															533	0.05387	0.04805
	13.4927	0.272	0.316	0.296	0.71																															534	0.0533	0.04716
	13.5183	0.287	0.286	0.286	0.734																															535	0.05267	0.04661
	13.5439	0.331	0.302	0.283	0.687																															536	0.05215	0.04569
	13.5695	0.31	0.319	0.316	0.689																															537	0.05195	0.04525
	13.5951	0.298	0.318	0.278	0.695																															538	0.05157	0.04469
	13.6206	0.323	0.278	0.309	0.725																															539	0.05098	0.0438
	13.6462	0.306	0.311	0.316	0.716																															540	0.05059	0.04301
	13.6718	0.306	0.275	0.276	0.715																															541	0.0501	0.04229
	13.6974	0.289	0.292	0.314	0.693																															542	0.04942	0.04145
	13.723	0.318	0.273	0.294	0.666																															543	0.04875	0.04063
	13.7486	0.291	0.304	0.3	0.681																															544	0.04839	0.04009
	13.7741	0.307	0.284	0.264	0.704																															545	0.04793	0.03935
	13.7997	0.341	0.32	0.286	0.655																															546	0.04751	0.03872
	13.8253	0.291	0.336	0.301	0.669																															547	0.04711	0.03802
	13.8509	0.29	0.281	0.29	0.668																															548	0.04705	0.03749
	13.8765	0.285	0.327	0.329	0.659																															549	0.04666	0.03692
	13.902	0.305	0.287	0.29	0.634																															550	0.04618	0.0365
	13.9276	0.309	0.304	0.322	0.675																															551	0.0458	0.03571
	13.9532	0.291	0.306	0.292	0.616																															552	0.0453	0.03517
	13.9788	0.311	0.304	0.273	0.604																															553	0.04496	0.03461
	14.0044	0.303	0.322	0.304	0.638																															554	0.0448	0.03413
	14.0299	0.27	0.304	0.268	0.625																															555	0.04445	0.03338
	14.0555	0.297	0.29	0.311	0.603																															556	0.04423	0.03299
	14.0811	0.3	0.286	0.31	0.597																															557	0.04387	0.03238
	14.1067	0.286	0.314	0.284	0.609																															558	0.04343	0.03179
	14.1323	0.305	0.298	0.293	0.645																															559	0.04291	0.03113
	14.1578	0.317	0.33	0.294	0.612																															560	0.04256	0.03057
	14.1834	0.302	0.268	0.305	0.63																															561	0.04217	0.02985
	14.209	0.328	0.306	0.307	0.609																															562	0.04207	0.02932
	14.2346	0.31	0.311	0.302	0.619																															563	0.04164	0.02875
	14.2602	0.271	0.271	0.317	0.621																															564	0.04151	0.02826
	14.2857	0.294	0.288	0.276	0.624																															565	0.04127	0.02782
	14.3113	0.255	0.28	0.312	0.583																															566	0.04081	0.02734
	14.3369	0.295	0.322	0.289	0.631																															567	0.04049	0.02688
	14.3625	0.286	0.29	0.303	0.56																															568	0.04033	0.02658
	14.3881	0.282	0.292	0.307	0.649																															569	0.03994	0.02619
	14.4136	0.281	0.322	0.279	0.604																															570	0.0398	0.02592
	14.4392	0.292	0.341	0.263	0.596																															571	0.03961	0.02571
	14.4648	0.305	0.305	0.277	0.57																															572	0.03923	0.02532
	14.4904	0.264	0.252	0.257	0.613																															573	0.03892	0.02487
	14.516	0.319	0.307	0.306	0.591																															574	0.03866	0.02451
	14.5415	0.295	0.295	0.332	0.602																															575	0.03813	0.02381
	14.5671	0.304	0.283	0.267	0.605																															576	0.03782	0.02335
	14.5927	0.288	0.314	0.289	0.561																															577	0.03741	0.02293
	14.6183	0.312	0.313	0.327	0.56																															578	0.03701	0.02253
	14.6439	0.281	0.281	0.28	0.598																															579	0.03665	0.02195
	14.6695	0.265	0.272	0.284	0.648																															580	0.03639	0.02193
	14.695	0.293	0.327	0.285	0.628																															581	0.03592	0.02141
	14.7206	0.275	0.321	0.274	0.567																															582	0.0355	0.02089
	14.7462	0.309	0.322	0.292	0.575																															583	0.03516	0.02049
	14.7718	0.3	0.339	0.303	0.554																															584	0.03486	0.02014
	14.7974	0.282	0.315	0.286	0.588																															585	0.03453	0.01949
	14.8229	0.268	0.339	0.31	0.568																															586	0.03437	0.01929
	14.8485	0.289	0.338	0.294	0.561																															587	0.03425	0.01874
	14.8741	0.272	0.343	0.301	0.54																															588	0.03403	0.01845
	14.8997	0.299	0.327	0.282	0.572																															589	0.0339	0.01798
	14.9253	0.315	0.321	0.301	0.551																															590	0.03384	0.01774
	14.9508	0.271	0.303	0.303	0.606																															591	0.03368	0.0174
	14.9764	0.284	0.33	0.3	0.538																															592	0.03359	0.01739
	15.002	0.314	0.306	0.313	0.551																															593	0.03326	0.01703
	15.0276	0.288	0.3	0.31	0.595																															594	0.03295	0.01683
	15.0532	0.283	0.272	0.317	0.546																															595	0.03276	0.01655
	15.0787	0.29	0.288	0.316	0.536																															596	0.03262	0.01636
	15.1043	0.297	0.315	0.302	0.592																															597	0.03219	0.01591
	15.1299	0.297	0.296	0.28	0.56																															598	0.032	0.01553
	15.1555	0.288	0.338	0.291	0.554																															599	0.0317	0.0153
	15.1811	0.298	0.283	0.305	0.511																															600	0.03156	0.01496
	15.2066	0.325	0.289	0.304	0.592																															601	0.03127	0.01437
	15.2322	0.283	0.264	0.303	0.566																															602	0.03114	0.01417
	15.2578	0.292	0.264	0.305	0.564																															603	0.03105	0.01415
	15.2834	0.285	0.283	0.343	0.585																															604	0.03101	0.01383
	15.309	0.288	0.314	0.306	0.525																															605	0.03068	0.0134
	15.3345	0.297	0.312	0.31	0.589																															606	0.03042	0.01341
	15.3601	0.29	0.293	0.273	0.589																															607	0.03037	0.01326
	15.3857	0.298	0.282	0.307	0.564																															608	0.02998	0.01271
	15.4113	0.287	0.31	0.301	0.578																															609	0.0297	0.01256
	15.4369	0.293	0.264	0.301	0.542																															610	0.02949	0.01245
	15.4624	0.285	0.305	0.294	0.547																															611	0.02937	0.01222
	15.488	0.284	0.308	0.316	0.52																															612	0.02923	0.01211
	15.5136	0.305	0.307	0.329	0.539																															613	0.02936	0.01234
	15.5392	0.275	0.287	0.291	0.543																															614	0.02937	0.0123
	15.5648	0.293	0.277	0.318	0.604																															615	0.02928	0.01208
	15.5904	0.308	0.303	0.286	0.519																															616	0.02918	0.01197
	15.6159	0.303	0.292	0.318	0.564																															617	0.02903	0.0118
	15.6415	0.34	0.28	0.31	0.575																															618	0.02884	0.01139
	15.6671	0.275	0.29	0.3	0.551																															619	0.02879	0.01127
	15.6927	0.314	0.291	0.299	0.539																															620	0.02852	0.01129
	15.7183	0.321	0.296	0.29	0.562																															621	0.02821	0.01122
	15.7438	0.292	0.28	0.302	0.562																															622	0.02819	0.01121
	15.7694	0.292	0.285	0.298	0.558																															623	0.02793	0.01102
	15.795	0.305	0.318	0.32	0.594																															624	0.0276	0.01088
	15.8206	0.285	0.266	0.305	0.508																															625	0.02749	0.01074
	15.8462	0.269	0.286	0.314	0.598																															626	0.02754	0.01028
	15.8717	0.332	0.282	0.268	0.562																															627	0.02735	0.00996
	15.8973	0.328	0.305	0.314	0.596																															628	0.0273	0.00988
	15.9229	0.312	0.289	0.316	0.541																															629	0.02738	0.00974
	15.9485	0.288	0.302	0.315	0.542																															630	0.02713	0.00947
	15.9741	0.304	0.293	0.311	0.537																															631	0.02701	0.00958
	15.9996	0.299	0.296	0.294	0.541																															632	0.027	0.0098
	16.0252	0.29	0.289	0.285	0.537																															633	0.02676	0.00991
	16.0508	0.324	0.283	0.288	0.59																															634	0.02636	0.00962
	16.0764	0.29	0.29	0.3	0.518																															635	0.02649	0.00968
	16.102	0.286	0.288	0.305	0.555																															636	0.02624	0.00968
	16.1275	0.283	0.296	0.321	0.547																															637	0.02592	0.009
	16.1531	0.263	0.312	0.315	0.594																															638	0.02584	0.00868
	16.1787	0.289	0.313	0.27	0.538																															639	0.02584	0.00861
	16.2043	0.285	0.296	0.267	0.534																															640	0.02554	0.00847
	16.2299	0.283	0.248	0.316	0.556																															641	0.02535	0.00824
	16.2554	0.333	0.294	0.299	0.512																															642	0.02528	0.00831
	16.281	0.309	0.297	0.293	0.559																															643	0.0252	0.00854
	16.3066	0.333	0.308	0.319	0.54																															644	0.02501	0.00875
	16.3322	0.289	0.262	0.313	0.563																															645	0.02506	0.00863
	16.3578	0.307	0.313	0.279	0.582																															646	0.02521	0.00853
	16.3833	0.282	0.277	0.321	0.53																															647	0.02471	0.0086
	16.4089	0.303	0.298	0.307	0.521																															648	0.02441	0.00807
	16.4345	0.264	0.311	0.295	0.547																															649	0.02442	0.00775
	16.4601	0.263	0.294	0.285	0.547																															650	0.02425	0.00782
	16.4857	0.324	0.326	0.293	0.552																															651	0.0239	0.00766
	16.5113	0.306	0.287	0.291	0.548																															652	0.02429	0.00767
	16.5368	0.277	0.332	0.274	0.547																															653	0.02432	0.00798
	16.5624	0.304	0.294	0.311	0.607																															654	0.02417	0.00794
	16.588	0.309	0.286	0.33	0.584																															655	0.02419	0.00768
	16.6136	0.302	0.289	0.321	0.548																															656	0.02419	0.00774
	16.6392	0.29	0.327	0.286	0.545																															657	0.02394	0.00762
	16.6647	0.306	0.31	0.315	0.55																															658	0.02402	0.00736
	16.6903	0.284	0.308	0.337	0.536																															659	0.02371	0.00723
	16.7159	0.316	0.306	0.261	0.556																															660	0.02342	0.00721
	16.7415	0.289	0.267	0.339	0.587																															661	0.02316	0.00705
	16.7671	0.33	0.283	0.295	0.59																															662	0.02302	0.00679
	16.7926	0.316	0.285	0.285	0.539																															663	0.02258	0.00643
	16.8182	0.314	0.336	0.308	0.586																															664	0.02251	0.00631
	16.8438	0.323	0.304	0.322	0.564																															665	0.02253	0.00625
	16.8694	0.297	0.29	0.303	0.591																															666	0.02235	0.00553
	16.895	0.281	0.308	0.302	0.574																															667	0.02231	0.00543
	16.9205	0.311	0.326	0.279	0.582																															668	0.02213	0.00548
	16.9461	0.341	0.326	0.309	0.537																															669	0.02179	0.00498
	16.9717	0.304	0.317	0.296	0.578																															670	0.02161	0.00499
	16.9973	0.294	0.294	0.304	0.547																															671	0.02152	0.00524
	17.0229	0.298	0.292	0.293	0.567																															672	0.02128	0.00509
	17.0484	0.301	0.268	0.279	0.578																															673	0.02142	0.00519
	17.074	0.277	0.293	0.299	0.604																															674	0.02163	0.00547
	17.0996	0.307	0.297	0.31	0.523																															675	0.02148	0.00535
	17.1252	0.32	0.283	0.282	0.592																															676	0.02136	0.00562
	17.1508	0.324	0.284	0.293	0.564																															677	0.02126	0.00558
	17.1763	0.293	0.279	0.271	0.557																															678	0.02099	0.00542
	17.2019	0.278	0.326	0.329	0.601																															679	0.02095	0.00537
	17.2275	0.307	0.319	0.339	0.603																															680	0.02074	0.00483
	17.2531	0.307	0.338	0.307	0.585																															681	0.02104	0.0051
	17.2787	0.317	0.3	0.297	0.578																															682	0.02075	0.00503
	17.3042	0.315	0.29	0.296	0.547																															683	0.0209	0.00517
	17.3298	0.293	0.322	0.301	0.567																															684	0.02063	0.0051
	17.3554	0.292	0.328	0.304	0.557																															685	0.02038	0.00528
	17.381	0.291	0.305	0.303	0.596																															686	0.02007	0.00481
	17.4066	0.299	0.303	0.308	0.596																															687	0.02068	0.00518
	17.4322	0.322	0.28	0.29	0.593																															688	0.02045	0.00487
	17.4577	0.294	0.329	0.297	0.625																															689	0.02052	0.00487
	17.4833	0.332	0.303	0.362	0.599																															690	0.02056	0.00468
	17.5089	0.317	0.34	0.286	0.563																															691	0.02056	0.00465
	17.5345	0.296	0.299	0.316	0.619																															692	0.02008	0.00363
	17.5601	0.311	0.329	0.297	0.562																															693	0.02019	0.00368
	17.5856	0.32	0.324	0.288	0.633																															694	0.02019	0.00372
	17.6112	0.316	0.309	0.309	0.656																															695	0.02019	0.00384
	17.6368	0.286	0.32	0.299	0.604																															696	0.01959	0.00352
	17.6624	0.281	0.33	0.344	0.617																															697	0.01934	0.00409
	17.688	0.29	0.339	0.308	0.616																															698	0.01856	0.0038
	17.7135	0.295	0.337	0.317	0.617																															699	0.01822	0.00345
	17.7391	0.302	0.317	0.318	0.617																															700	0.01811	0.00355
	17.7647	0.308	0.308	0.346	0.596
	17.7903	0.306	0.346	0.304	0.598
	17.8159	0.294	0.303	0.349	0.592
	17.8414	0.321	0.274	0.297	0.563
	17.867	0.3	0.3	0.32	0.578
	17.8926	0.332	0.306	0.348	0.624
	17.9182	0.288	0.289	0.31	0.622
	17.9438	0.264	0.287	0.314	0.665
	17.9693	0.306	0.347	0.319	0.591
	17.9949	0.333	0.297	0.328	0.593
	18.0205	0.31	0.328	0.307	0.615
	18.0461	0.328	0.328	0.325	0.609
	18.0717	0.335	0.324	0.326	0.627
	18.0972	0.305	0.27	0.341	0.623
	18.1228	0.302	0.29	0.356	0.595
	18.1484	0.307	0.306	0.326	0.646
	18.174	0.318	0.326	0.31	0.609
	18.1996	0.34	0.303	0.364	0.66
	18.2251	0.297	0.303	0.329	0.61
	18.2507	0.294	0.32	0.314	0.642
	18.2763	0.268	0.332	0.328	0.624
	18.3019	0.303	0.289	0.325	0.643
	18.3275	0.309	0.295	0.321	0.583
	18.3531	0.307	0.314	0.309	0.604
	18.3786	0.306	0.316	0.328	0.592
	18.4042	0.338	0.3	0.35	0.574
	18.4298	0.323	0.35	0.336	0.589
	18.4554	0.313	0.305	0.313	0.676
	18.481	0.288	0.338	0.324	0.636
	18.5065	0.313	0.326	0.336	0.617
	18.5321	0.316	0.313	0.311	0.628
	18.5577	0.336	0.323	0.298	0.603
	18.5833	0.312	0.323	0.326	0.601
	18.6089	0.327	0.33	0.329	0.622
	18.6344	0.316	0.347	0.321	0.632
	18.66	0.328	0.311	0.298	0.613
	18.6856	0.321	0.292	0.319	0.613
	18.7112	0.301	0.311	0.336	0.563
	18.7368	0.343	0.302	0.319	0.591
	18.7623	0.323	0.351	0.338	0.62
	18.7879	0.308	0.341	0.341	0.587
	18.8135	0.345	0.321	0.34	0.578
	18.8391	0.331	0.337	0.332	0.581
	18.8647	0.33	0.322	0.296	0.622
	18.8902	0.34	0.307	0.303	0.626
	18.9158	0.354	0.316	0.3	0.59
	18.9414	0.308	0.315	0.321	0.601
	18.967	0.315	0.305	0.346	0.651
	18.9926	0.298	0.331	0.318	0.561
	19.0181	0.323	0.298	0.361	0.594
	19.0437	0.318	0.364	0.351	0.614
	19.0693	0.331	0.341	0.326	0.638
	19.0949	0.309	0.342	0.318	0.607
	19.1205	0.33	0.352	0.345	0.625
	19.146	0.31	0.329	0.34	0.59
	19.1716	0.31	0.35	0.345	0.576
	19.1972	0.315	0.304	0.318	0.567
	19.2228	0.339	0.339	0.332	0.594
	19.2484	0.321	0.311	0.356	0.573
	19.274	0.317	0.302	0.327	0.617
	19.2995	0.337	0.309	0.32	0.582
	19.3251	0.315	0.299	0.29	0.58
	19.3507	0.344	0.344	0.321	0.589
	19.3763	0.319	0.324	0.323	0.635
	19.4019	0.305	0.301	0.36	0.605
	19.4274	0.325	0.297	0.355	0.59
	19.453	0.342	0.285	0.323	0.597
	19.4786	0.302	0.31	0.339	0.565
	19.5042	0.328	0.323	0.359	0.593
	19.5298	0.349	0.341	0.276	0.635
	19.5553	0.319	0.311	0.308	0.585
	19.5809	0.324	0.316	0.359	0.603
	19.6065	0.329	0.299	0.314	0.592
	19.6321	0.333	0.333	0.313	0.596
	19.6577	0.317	0.336	0.359	0.576
	19.6832	0.327	0.3	0.355	0.542
	19.7088	0.314	0.346	0.302	0.588
	19.7344	0.352	0.333	0.326	0.557
	19.76	0.339	0.329	0.341	0.623
	19.7856	0.332	0.34	0.34	0.571
	19.8111	0.337	0.354	0.313	0.568
	19.8367	0.316	0.332	0.323	0.574
	19.8623	0.331	0.332	0.314	0.595
	19.8879	0.348	0.354	0.316	0.561
	19.9135	0.354	0.319	0.331	0.595
	19.939	0.334	0.343	0.282	0.555
	19.9646	0.36	0.348	0.324	0.631
	19.9902	0.329	0.307	0.332	0.553
	20.0158	0.312	0.369	0.35	0.61
	20.0414	0.296	0.339	0.33	0.566
	20.0669	0.302	0.328	0.315	0.577
	20.0925	0.314	0.349	0.336	0.583
	20.1181	0.315	0.34	0.348	0.536
	20.1437	0.332	0.328	0.304	0.58
	20.1693	0.327	0.327	0.344	0.578
	20.1949	0.347	0.353	0.313	0.634
	20.2204	0.32	0.327	0.348	0.601
	20.246	0.318	0.339	0.327	0.595
	20.2716	0.316	0.329	0.327	0.599
	20.2972	0.356	0.362	0.329	0.625
	20.3228	0.343	0.369	0.367	0.611
	20.3483	0.345	0.322	0.335	0.581
	20.3739	0.337	0.349	0.303	0.575
	20.3995	0.323	0.348	0.339	0.571
	20.4251	0.332	0.347	0.36	0.573
	20.4507	0.338	0.325	0.331	0.528
	20.4762	0.319	0.316	0.359	0.595
	20.5018	0.33	0.327	0.372	0.61
	20.5274	0.365	0.297	0.314	0.546
	20.553	0.368	0.311	0.345	0.572
	20.5786	0.311	0.31	0.358	0.606
	20.6041	0.338	0.34	0.299	0.608
	20.6297	0.335	0.363	0.347	0.58
	20.6553	0.342	0.331	0.367	0.6
	20.6809	0.347	0.308	0.35	0.63
	20.7065	0.337	0.328	0.339	0.61
	20.732	0.344	0.326	0.339	0.584
	20.7576	0.324	0.323	0.361	0.558
	20.7832	0.343	0.331	0.333	0.577
	20.8088	0.375	0.323	0.322	0.589
	20.8344	0.317	0.369	0.323	0.581
	20.8599	0.334	0.334	0.35	0.607
	20.8855	0.328	0.343	0.359	0.596
	20.9111	0.309	0.314	0.35	0.645
	20.9367	0.325	0.341	0.359	0.573
	20.9623	0.361	0.328	0.356	0.583
	20.9878	0.329	0.321	0.32	0.616
	21.0134	0.345	0.359	0.373	0.615
	21.039	0.335	0.349	0.366	0.568
	21.0646	0.357	0.351	0.365	0.574
	21.0902	0.322	0.316	0.38	0.596
	21.1158	0.346	0.387	0.362	0.589
	21.1413	0.329	0.371	0.345	0.574
	21.1669	0.325	0.365	0.304	0.615
	21.1925	0.378	0.348	0.342	0.547
	21.2181	0.328	0.332	0.315	0.62
	21.2437	0.346	0.365	0.346	0.614
	21.2692	0.363	0.356	0.349	0.595
	21.2948	0.323	0.333	0.355	0.597
	21.3204	0.35	0.323	0.35	0.591
	21.346	0.341	0.303	0.314	0.584
	21.3716	0.35	0.334	0.328	0.618
	21.3971	0.333	0.341	0.358	0.627
	21.4227	0.334	0.372	0.354	0.61
	21.4483	0.333	0.362	0.367	0.569
	21.4739	0.377	0.358	0.352	0.623
	21.4995	0.337	0.378	0.346	0.612
	21.525	0.327	0.373	0.336	0.609
	21.5506	0.335	0.335	0.345	0.605
	21.5762	0.367	0.382	0.357	0.597
	21.6018	0.347	0.329	0.352	0.595
	21.6274	0.333	0.309	0.358	0.614
	21.6529	0.335	0.339	0.375	0.645
	21.6785	0.347	0.339	0.366	0.635
	21.7041	0.346	0.367	0.357	0.657
	21.7297	0.32	0.332	0.333	0.604
	21.7553	0.357	0.327	0.326	0.588
	21.7808	0.349	0.354	0.374	0.571
	21.8064	0.345	0.332	0.326	0.621
	21.832	0.344	0.34	0.348	0.597
	21.8576	0.331	0.355	0.355	0.623
	21.8832	0.37	0.346	0.369	0.644
	21.9087	0.345	0.359	0.363	0.595
	21.9343	0.347	0.32	0.343	0.665
	21.9599	0.363	0.342	0.335	0.627
	21.9855	0.372	0.314	0.362	0.602
	22.0111	0.344	0.354	0.344	0.619
	22.0367	0.352	0.352	0.324	0.643
	22.0622	0.342	0.328	0.342	0.65
	22.0878	0.356	0.329	0.355	0.565
	22.1134	0.394	0.35	0.359	0.637
	22.139	0.383	0.369	0.304	0.636
	22.1646	0.382	0.359	0.334	0.604
	22.1901	0.34	0.332	0.329	0.568
	22.2157	0.355	0.368	0.33	0.658
	22.2413	0.345	0.391	0.36	0.576
	22.2669	0.35	0.375	0.351	0.607
	22.2925	0.357	0.343	0.375	0.618
	22.318	0.334	0.327	0.348	0.576
	22.3436	0.356	0.339	0.341	0.594
	22.3692	0.347	0.346	0.37	0.579
	22.3948	0.374	0.339	0.382	0.584
	22.4204	0.349	0.331	0.345	0.628
	22.4459	0.344	0.354	0.359	0.619
	22.4715	0.351	0.354	0.356	0.589
	22.4971	0.359	0.364	0.349	0.599
	22.5227	0.353	0.367	0.38	0.648
	22.5483	0.351	0.407	0.366	0.632
	22.5738	0.36	0.347	0.356	0.598
	22.5994	0.356	0.334	0.375	0.645
	22.625	0.355	0.329	0.343	0.597
	22.6506	0.323	0.332	0.362	0.602
	22.6762	0.379	0.338	0.359	0.591
	22.7017	0.374	0.37	0.359	0.625
	22.7273	0.377	0.355	0.348	0.579
	22.7529	0.344	0.327	0.33	0.557
	22.7785	0.357	0.405	0.328	0.605
	22.8041	0.337	0.333	0.357	0.625
	22.8296	0.335	0.359	0.352	0.609
	22.8552	0.372	0.344	0.358	0.63
	22.8808	0.346	0.328	0.35	0.621
	22.9064	0.327	0.363	0.372	0.654
	22.932	0.384	0.336	0.372	0.625
	22.9576	0.354	0.36	0.356	0.609
	22.9831	0.318	0.365	0.359	0.593
	23.0087	0.376	0.396	0.356	0.634
	23.0343	0.36	0.367	0.308	0.67
	23.0599	0.354	0.328	0.369	0.585
	23.0855	0.345	0.348	0.374	0.615
	23.111	0.369	0.374	0.368	0.59
	23.1366	0.34	0.353	0.348	0.6
	23.1622	0.336	0.35	0.353	0.614
	23.1878	0.384	0.341	0.394	0.599
	23.2134	0.323	0.361	0.331	0.645
	23.2389	0.351	0.371	0.356	0.654
	23.2645	0.367	0.347	0.359	0.627
	23.2901	0.372	0.338	0.394	0.593
	23.3157	0.369	0.351	0.338	0.577
	23.3413	0.357	0.341	0.329	0.596
	23.3668	0.334	0.374	0.34	0.608
	23.3924	0.333	0.325	0.336	0.588
	23.418	0.347	0.363	0.328	0.576
	23.4436	0.335	0.341	0.329	0.583
	23.4692	0.379	0.367	0.379	0.654
	23.4947	0.368	0.343	0.332	0.599
	23.5203	0.355	0.362	0.394	0.627
	23.5459	0.354	0.394	0.328	0.578
	23.5715	0.356	0.368	0.396	0.657
	23.5971	0.377	0.335	0.389	0.616
	23.6226	0.367	0.347	0.329	0.555
	23.6482	0.375	0.382	0.341	0.57
	23.6738	0.35	0.373	0.357	0.633
	23.6994	0.352	0.386	0.332	0.593
	23.725	0.348	0.357	0.337	0.629
	23.7505	0.33	0.378	0.33	0.626
	23.7761	0.346	0.367	0.372	0.647
	23.8017	0.365	0.357	0.345	0.629
	23.8273	0.345	0.368	0.32	0.664
	23.8529	0.345	0.367	0.34	0.617
	23.8785	0.387	0.349	0.369	0.664
	23.904	0.342	0.371	0.359	0.594
	23.9296	0.385	0.363	0.364	0.674
	23.9552	0.337	0.368	0.363	0.619
	23.9808	0.376	0.337	0.379	0.672
	24.0064	0.4	0.361	0.356	0.675
	24.0319	0.37	0.301	0.343	0.691
	24.0575	0.402	0.358	0.334	0.608
	24.0831	0.376	0.369	0.366	0.596
	24.1087	0.309	0.37	0.367	0.627
	24.1343	0.359	0.396	0.338	0.614
	24.1598	0.363	0.356	0.375	0.629
	24.1854	0.36	0.335	0.378	0.651
	24.211	0.387	0.372	0.373	0.632
	24.2366	0.353	0.323	0.334	0.649
	24.2622	0.346	0.371	0.376	0.634
	24.2877	0.359	0.33	0.372	0.686
	24.3133	0.344	0.407	0.368	0.619
	24.3389	0.371	0.369	0.389	0.622
	24.3645	0.346	0.373	0.393	0.691
	24.3901	0.349	0.376	0.4	0.618
	24.4156	0.376	0.338	0.372	0.653
	24.4412	0.345	0.366	0.367	0.655
	24.4668	0.391	0.402	0.403	0.673
	24.4924	0.404	0.348	0.357	0.69
	24.518	0.346	0.373	0.342	0.633
	24.5435	0.359	0.374	0.383	0.645
	24.5691	0.358	0.347	0.36	0.683
	24.5947	0.386	0.353	0.358	0.675
	24.6203	0.372	0.371	0.362	0.67
	24.6459	0.369	0.355	0.366	0.638
	24.6714	0.366	0.375	0.387	0.699
	24.697	0.352	0.335	0.365	0.67
	24.7226	0.374	0.338	0.383	0.678
	24.7482	0.36	0.35	0.385	0.719
	24.7738	0.363	0.361	0.395	0.699
	24.7994	0.338	0.348	0.385	0.714
	24.8249	0.35	0.36	0.385	0.763
	24.8505	0.38	0.352	0.36	0.716
	24.8761	0.346	0.357	0.327	0.696
	24.9017	0.386	0.363	0.334	0.706
	24.9273	0.348	0.329	0.357	0.706
	24.9528	0.383	0.409	0.407	0.691
	24.9784	0.364	0.407	0.361	0.707
	25.004	0.378	0.362	0.411	0.776
	25.0296	0.341	0.353	0.366	0.712
	25.0552	0.398	0.368	0.362	0.767
	25.0807	0.392	0.372	0.337	0.725
	25.1063	0.367	0.356	0.385	0.709
	25.1319	0.36	0.389	0.354	0.79
	25.1575	0.356	0.393	0.395	0.721
	25.1831	0.357	0.378	0.386	0.804
	25.2086	0.403	0.357	0.367	0.721
	25.2342	0.396	0.343	0.376	0.803
	25.2598	0.342	0.387	0.412	0.741
	25.2854	0.373	0.401	0.412	0.781
	25.311	0.36	0.377	0.385	0.806
	25.3365	0.413	0.37	0.394	0.784
	25.3621	0.394	0.372	0.367	0.737
	25.3877	0.407	0.354	0.408	0.867
	25.4133	0.398	0.371	0.394	0.836
	25.4389	0.378	0.389	0.367	0.801
	25.4644	0.385	0.389	0.365	0.812
	25.49	0.371	0.407	0.371	0.822
	25.5156	0.375	0.4	0.369	0.85
	25.5412	0.387	0.368	0.386	0.821
	25.5668	0.41	0.326	0.394	0.85
	25.5923	0.388	0.386	0.4	0.885
	25.6179	0.428	0.374	0.343	0.902
	25.6435	0.396	0.384	0.403	0.878
	25.6691	0.392	0.336	0.404	0.87
	25.6947	0.391	0.365	0.381	0.914
	25.7203	0.403	0.403	0.38	0.913
	25.7458	0.378	0.359	0.409	0.868
	25.7714	0.402	0.376	0.344	0.953
	25.797	0.394	0.351	0.427	0.929
	25.8226	0.351	0.384	0.397	0.975
	25.8482	0.394	0.393	0.401	0.994
	25.8737	0.379	0.367	0.425	0.996
	25.8993	0.386	0.412	0.393	1.004
	25.9249	0.376	0.388	0.431	1.003
	25.9505	0.37	0.401	0.4	0.994
	25.9761	0.395	0.403	0.383	1.019
	26.0016	0.388	0.375	0.416	1.105
	26.0272	0.402	0.403	0.379	1.117
	26.0528	0.386	0.41	0.392	1.076
	26.0784	0.39	0.379	0.421	1.104
	26.104	0.372	0.397	0.423	1.089
	26.1295	0.417	0.352	0.377	1.19
	26.1551	0.412	0.424	0.394	1.193
	26.1807	0.392	0.437	0.418	1.204
	26.2063	0.404	0.377	0.393	1.234
	26.2319	0.43	0.395	0.391	1.16
	26.2574	0.4	0.363	0.418	1.317
	26.283	0.375	0.401	0.406	1.244
	26.3086	0.408	0.438	0.427	1.325
	26.3342	0.448	0.417	0.405	1.22
	26.3598	0.451	0.422	0.39	1.319
	26.3853	0.439	0.375	0.419	1.329
	26.4109	0.379	0.404	0.397	1.411
	26.4365	0.442	0.394	0.424	1.425
	26.4621	0.419	0.425	0.437	1.421
	26.4877	0.443	0.425	0.446	1.481
	26.5132	0.389	0.435	0.422	1.526
	26.5388	0.441	0.402	0.433	1.469
	26.5644	0.425	0.413	0.464	1.613
	26.59	0.438	0.394	0.428	1.636
	26.6156	0.381	0.402	0.428	1.625
	26.6412	0.442	0.408	0.444	1.675
	26.6667	0.402	0.415	0.444	1.709
	26.6923	0.449	0.427	0.414	1.763
	26.7179	0.442	0.407	0.435	1.762
	26.7435	0.376	0.451	0.434	1.773
	26.7691	0.431	0.442	0.433	1.783
	26.7946	0.478	0.455	0.441	1.894
	26.8202	0.46	0.453	0.447	1.925
	26.8458	0.431	0.425	0.412	1.956
	26.8714	0.452	0.439	0.47	2.047
	26.897	0.429	0.415	0.466	2.028
	26.9225	0.473	0.426	0.46	2.122
	26.9481	0.454	0.447	0.48	2.169
	26.9737	0.468	0.443	0.491	2.205
	26.9993	0.478	0.451	0.493	2.275
	27.0249	0.433	0.45	0.441	2.204
	27.0504	0.487	0.438	0.483	2.238
	27.076	0.506	0.469	0.511	2.382
	27.1016	0.523	0.466	0.515	2.481
	27.1272	0.517	0.451	0.485	2.422
	27.1528	0.537	0.488	0.48	2.513
	27.1783	0.469	0.462	0.519	2.503
	27.2039	0.469	0.464	0.513	2.535
	27.2295	0.507	0.44	0.516	2.593
	27.2551	0.536	0.502	0.57	2.633
	27.2807	0.509	0.533	0.548	2.669
	27.3062	0.572	0.467	0.52	2.642
	27.3318	0.53	0.508	0.538	2.742
	27.3574	0.577	0.536	0.546	2.722
	27.383	0.569	0.525	0.581	2.786
	27.4086	0.6	0.587	0.62	2.731
	27.4341	0.597	0.542	0.633	2.771
	27.4597	0.61	0.571	0.647	2.756
	27.4853	0.594	0.535	0.648	2.761
	27.5109	0.628	0.583	0.695	2.727
	27.5365	0.661	0.575	0.65	2.734
	27.5621	0.621	0.626	0.678	2.686
	27.5876	0.633	0.638	0.75	2.711
	27.6132	0.644	0.554	0.709	2.616
	27.6388	0.644	0.619	0.735	2.525
	27.6644	0.587	0.631	0.73	2.556
	27.69	0.598	0.613	0.742	2.496
	27.7155	0.641	0.607	0.749	2.502
	27.7411	0.623	0.647	0.717	2.418
	27.7667	0.618	0.652	0.753	2.344
	27.7923	0.62	0.649	0.743	2.356
	27.8179	0.605	0.66	0.712	2.169
	27.8434	0.651	0.613	0.752	2.129
	27.869	0.629	0.649	0.666	2.197
	27.8946	0.631	0.629	0.7	2.093
	27.9202	0.652	0.65	0.707	2.065
	27.9458	0.605	0.611	0.702	1.935
	27.9713	0.589	0.62	0.669	1.957
	27.9969	0.624	0.589	0.657	1.83
	28.0225	0.625	0.592	0.655	1.795
	28.0481	0.61	0.632	0.59	1.786
	28.0737	0.628	0.54	0.63	1.758
	28.0992	0.569	0.581	0.593	1.658
	28.1248	0.551	0.534	0.566	1.595
	28.1504	0.501	0.549	0.559	1.609
	28.176	0.535	0.565	0.555	1.505
	28.2016	0.566	0.56	0.561	1.492
	28.2271	0.526	0.515	0.571	1.52
	28.2527	0.533	0.535	0.537	1.432
	28.2783	0.518	0.494	0.521	1.37
	28.3039	0.515	0.519	0.515	1.293
	28.3295	0.466	0.48	0.488	1.345
	28.355	0.48	0.513	0.54	1.286
	28.3806	0.511	0.456	0.503	1.257
	28.4062	0.445	0.457	0.507	1.236
	28.4318	0.47	0.522	0.488	1.218
	28.4574	0.499	0.478	0.494	1.191
	28.483	0.447	0.481	0.482	1.085
	28.5085	0.477	0.445	0.479	1.163
	28.5341	0.452	0.416	0.48	1.141
	28.5597	0.441	0.457	0.487	1.079
	28.5853	0.456	0.427	0.541	1.108
	28.6109	0.467	0.409	0.454	1.069
	28.6364	0.442	0.436	0.413	1.068
	28.662	0.42	0.429	0.406	0.983
	28.6876	0.417	0.415	0.459	1.01
	28.7132	0.44	0.43	0.428	1.003
	28.7388	0.425	0.449	0.416	0.968
	28.7643	0.411	0.396	0.392	0.991
	28.7899	0.446	0.426	0.468	0.93
	28.8155	0.404	0.454	0.407	0.893
	28.8411	0.44	0.435	0.44	0.881
	28.8667	0.378	0.385	0.43	0.871
	28.8922	0.394	0.44	0.428	0.915
	28.9178	0.411	0.399	0.406	0.878
	28.9434	0.417	0.426	0.423	0.863
	28.969	0.447	0.397	0.429	0.788
	28.9946	0.421	0.419	0.416	0.831
	29.0201	0.408	0.415	0.416	0.798
	29.0457	0.432	0.401	0.45	0.846
	29.0713	0.385	0.389	0.399	0.797
	29.0969	0.397	0.386	0.412	0.828
	29.1225	0.41	0.423	0.408	0.789
	29.148	0.436	0.384	0.431	0.8
	29.1736	0.423	0.386	0.423	0.794
	29.1992	0.419	0.388	0.406	0.725
	29.2248	0.422	0.372	0.423	0.736
	29.2504	0.423	0.405	0.416	0.804
	29.2759	0.407	0.378	0.404	0.769
	29.3015	0.38	0.408	0.383	0.71
	29.3271	0.409	0.393	0.392	0.76
	29.3527	0.434	0.413	0.361	0.705
	29.3783	0.372	0.376	0.412	0.722
	29.4039	0.411	0.367	0.382	0.74
	29.4294	0.361	0.394	0.371	0.665
	29.455	0.392	0.374	0.372	0.683
	29.4806	0.361	0.392	0.416	0.709
	29.5062	0.425	0.363	0.363	0.646
	29.5318	0.384	0.369	0.388	0.706
	29.5573	0.36	0.385	0.408	0.726
	29.5829	0.366	0.366	0.354	0.678
	29.6085	0.384	0.365	0.387	0.668
	29.6341	0.363	0.403	0.362	0.662
	29.6597	0.387	0.355	0.381	0.674
	29.6852	0.354	0.364	0.381	0.645
	29.7108	0.382	0.359	0.377	0.649
	29.7364	0.366	0.351	0.368	0.672
	29.762	0.404	0.37	0.388	0.605
	29.7876	0.375	0.372	0.386	0.645
	29.8131	0.365	0.349	0.376	0.681
	29.8387	0.362	0.36	0.387	0.614
	29.8643	0.364	0.358	0.384	0.666
	29.8899	0.362	0.378	0.333	0.589
	29.9155	0.398	0.392	0.378	0.606
	29.941	0.362	0.376	0.403	0.651
	29.9666	0.372	0.376	0.372	0.632
	29.9922	0.371	0.365	0.389	0.59
	30.0178	0.37	0.368	0.363	0.613
	30.0434	0.382	0.384	0.381	0.588
	30.0689	0.392	0.387	0.396	0.608
	30.0945	0.391	0.381	0.375	0.634
	30.1201	0.355	0.341	0.376	0.567
	30.1457	0.37	0.381	0.377	0.588
	30.1713	0.373	0.343	0.357	0.587
	30.1968	0.384	0.374	0.35	0.653
	30.2224	0.386	0.341	0.385	0.57
	30.248	0.352	0.362	0.359	0.583
	30.2736	0.382	0.357	0.331	0.614
	30.2992	0.328	0.341	0.351	0.586
	30.3248	0.342	0.356	0.353	0.595
	30.3503	0.379	0.367	0.371	0.571
	30.3759	0.344	0.387	0.361	0.576
	30.4015	0.362	0.386	0.387	0.587
	30.4271	0.338	0.368	0.342	0.561
	30.4527	0.379	0.36	0.335	0.582
	30.4782	0.352	0.318	0.366	0.565
	30.5038	0.379	0.31	0.306	0.529
	30.5294	0.331	0.375	0.348	0.555
	30.555	0.369	0.361	0.351	0.542
	30.5806	0.343	0.339	0.336	0.547
	30.6061	0.353	0.306	0.348	0.575
	30.6317	0.351	0.337	0.34	0.553
	30.6573	0.335	0.294	0.339	0.546
	30.6829	0.355	0.377	0.326	0.535
	30.7085	0.352	0.314	0.326	0.519
	30.734	0.361	0.348	0.36	0.491
	30.7596	0.351	0.336	0.33	0.512
	30.7852	0.347	0.314	0.362	0.513
	30.8108	0.374	0.337	0.349	0.509
	30.8364	0.36	0.349	0.345	0.519
	30.8619	0.367	0.304	0.358	0.517
	30.8875	0.346	0.359	0.332	0.493
	30.9131	0.318	0.353	0.357	0.537
	30.9387	0.333	0.347	0.336	0.523
	30.9643	0.36	0.335	0.333	0.529
	30.9898	0.372	0.34	0.366	0.514
	31.0154	0.363	0.367	0.317	0.499
	31.041	0.325	0.363	0.348	0.483
	31.0666	0.355	0.296	0.348	0.504
	31.0922	0.358	0.34	0.349	0.519
	31.1177	0.354	0.262	0.358	0.484
	31.1433	0.326	0.337	0.325	0.507
	31.1689	0.336	0.293	0.345	0.466
	31.1945	0.359	0.331	0.329	0.518
	31.2201	0.317	0.334	0.346	0.514
	31.2457	0.369	0.356	0.323	0.507
	31.2712	0.347	0.342	0.35	0.475
	31.2968	0.35	0.324	0.351	0.475
	31.3224	0.29	0.314	0.321	0.489
	31.348	0.361	0.318	0.329	0.461
	31.3736	0.348	0.336	0.339	0.482
	31.3991	0.375	0.345	0.341	0.514
	31.4247	0.36	0.335	0.328	0.521
	31.4503	0.322	0.323	0.334	0.458
	31.4759	0.307	0.327	0.319	0.476
	31.5015	0.329	0.31	0.312	0.475
	31.527	0.302	0.323	0.334	0.458
	31.5526	0.324	0.317	0.31	0.461
	31.5782	0.361	0.326	0.312	0.455
	31.6038	0.336	0.325	0.314	0.443
	31.6294	0.308	0.258	0.316	0.469
	31.6549	0.357	0.324	0.332	0.453
	31.6805	0.304	0.311	0.319	0.46
	31.7061	0.299	0.335	0.322	0.479
	31.7317	0.297	0.302	0.328	0.489
	31.7573	0.297	0.31	0.328	0.443
	31.7828	0.33	0.302	0.336	0.456
	31.8084	0.313	0.341	0.327	0.483
	31.834	0.319	0.325	0.305	0.427
	31.8596	0.298	0.317	0.332	0.439
	31.8852	0.322	0.335	0.35	0.434
	31.9107	0.295	0.329	0.299	0.481
	31.9363	0.305	0.312	0.351	0.48
	31.9619	0.339	0.32	0.316	0.461
	31.9875	0.323	0.336	0.31	0.439
	32.0131	0.317	0.288	0.327	0.482
	32.0386	0.307	0.296	0.32	0.456
	32.0642	0.294	0.346	0.323	0.422
	32.0898	0.33	0.294	0.333	0.426
	32.1154	0.309	0.298	0.306	0.425
	32.141	0.29	0.327	0.31	0.455
	32.1666	0.365	0.285	0.323	0.434
	32.1921	0.287	0.31	0.312	0.438
	32.2177	0.3	0.302	0.286	0.403
	32.2433	0.327	0.322	0.306	0.445
	32.2689	0.31	0.315	0.316	0.442
	32.2945	0.298	0.318	0.312	0.438
	32.32	0.3	0.317	0.281	0.424
	32.3456	0.27	0.328	0.286	0.408
	32.3712	0.344	0.298	0.316	0.46
	32.3968	0.337	0.333	0.274	0.44
	32.4224	0.32	0.304	0.261	0.421
	32.4479	0.307	0.291	0.295	0.415
	32.4735	0.323	0.31	0.335	0.398
	32.4991	0.324	0.289	0.283	0.416
	32.5247	0.305	0.283	0.31	0.435
	32.5503	0.324	0.303	0.3	0.456
	32.5758	0.282	0.297	0.331	0.42
	32.6014	0.315	0.285	0.314	0.436
	32.627	0.318	0.305	0.288	0.427
	32.6526	0.307	0.289	0.352	0.4
	32.6782	0.296	0.308	0.266	0.416
	32.7037	0.267	0.285	0.299	0.398
	32.7293	0.28	0.304	0.321	0.394
	32.7549	0.291	0.282	0.288	0.372
	32.7805	0.29	0.301	0.277	0.399
	32.8061	0.314	0.286	0.335	0.394
	32.8316	0.29	0.31	0.28	0.423
	32.8572	0.3	0.306	0.323	0.434
	32.8828	0.306	0.301	0.29	0.419
	32.9084	0.279	0.314	0.301	0.397
	32.934	0.306	0.298	0.341	0.397
	32.9595	0.322	0.279	0.346	0.403
	32.9851	0.313	0.306	0.322	0.43
	33.0107	0.313	0.308	0.302	0.377
	33.0363	0.341	0.287	0.304	0.396
	33.0619	0.306	0.274	0.305	0.414
	33.0875	0.296	0.291	0.294	0.369
	33.113	0.326	0.266	0.293	0.36
	33.1386	0.285	0.299	0.318	0.388
	33.1642	0.28	0.284	0.313	0.395
	33.1898	0.315	0.304	0.303	0.399
	33.2154	0.278	0.24	0.278	0.388
	33.2409	0.303	0.277	0.326	0.397
	33.2665	0.3	0.287	0.308	0.409
	33.2921	0.295	0.264	0.281	0.357
	33.3177	0.285	0.282	0.294	0.425
	33.3433	0.29	0.306	0.281	0.371
	33.3688	0.287	0.275	0.28	0.403
	33.3944	0.292	0.278	0.267	0.373
	33.42	0.275	0.27	0.295	0.411
	33.4456	0.293	0.327	0.265	0.375
	33.4712	0.259	0.261	0.29	0.39
	33.4967	0.292	0.278	0.274	0.367
	33.5223	0.272	0.311	0.258	0.384
	33.5479	0.291	0.269	0.324	0.393
	33.5735	0.296	0.294	0.282	0.391
	33.5991	0.264	0.267	0.29	0.394
	33.6246	0.308	0.321	0.289	0.402
	33.6502	0.309	0.281	0.282	0.394
	33.6758	0.287	0.284	0.3	0.384
	33.7014	0.33	0.275	0.28	0.369
	33.727	0.27	0.26	0.279	0.376
	33.7525	0.296	0.302	0.279	0.417
	33.7781	0.301	0.289	0.295	0.374
	33.8037	0.295	0.289	0.299	0.373
	33.8293	0.296	0.301	0.294	0.399
	33.8549	0.286	0.271	0.313	0.377
	33.8804	0.313	0.278	0.275	0.362
	33.906	0.26	0.277	0.278	0.346
	33.9316	0.275	0.293	0.298	0.343
	33.9572	0.281	0.297	0.235	0.357
	33.9828	0.295	0.303	0.289	0.389
	34.0084	0.285	0.276	0.325	0.386
	34.0339	0.267	0.256	0.274	0.367
	34.0595	0.292	0.299	0.249	0.333
	34.0851	0.298	0.295	0.294	0.375
	34.1107	0.286	0.304	0.311	0.383
	34.1363	0.273	0.249	0.266	0.376
	34.1618	0.286	0.303	0.258	0.369
	34.1874	0.236	0.286	0.271	0.347
	34.213	0.277	0.267	0.253	0.339
	34.2386	0.331	0.28	0.281	0.359
	34.2642	0.28	0.283	0.252	0.359
	34.2897	0.252	0.238	0.273	0.319
	34.3153	0.274	0.272	0.292	0.355
	34.3409	0.263	0.238	0.294	0.357
	34.3665	0.278	0.273	0.29	0.358
	34.3921	0.247	0.25	0.244	0.346
	34.4176	0.259	0.264	0.263	0.328
	34.4432	0.274	0.254	0.26	0.345
	34.4688	0.297	0.276	0.289	0.355
	34.4944	0.27	0.277	0.256	0.337
	34.52	0.283	0.255	0.271	0.334
	34.5455	0.249	0.272	0.246	0.382
	34.5711	0.295	0.248	0.264	0.338
	34.5967	0.255	0.27	0.26	0.381
	34.6223	0.26	0.283	0.269	0.34
	34.6479	0.245	0.276	0.254	0.348
	34.6734	0.269	0.235	0.224	0.332
	34.699	0.279	0.246	0.274	0.351
	34.7246	0.251	0.27	0.299	0.374
	34.7502	0.272	0.247	0.269	0.347
	34.7758	0.249	0.219	0.251	0.35
	34.8013	0.261	0.265	0.286	0.326
	34.8269	0.285	0.305	0.275	0.345
	34.8525	0.282	0.279	0.255	0.334
	34.8781	0.266	0.273	0.29	0.327
	34.9037	0.262	0.268	0.261	0.352
	34.9293	0.265	0.263	0.282	0.365
	34.9548	0.294	0.241	0.229	0.339
	34.9804	0.253	0.28	0.255	0.37
	35.006	0.283	0.268	0.261	0.341
	35.0316	0.267	0.257	0.277	0.318
	35.0572	0.271	0.281	0.254	0.328
	35.0827	0.275	0.248	0.262	0.31
	35.1083	0.269	0.243	0.244	0.322
	35.1339	0.287	0.268	0.242	0.33
	35.1595	0.233	0.242	0.261	0.34
	35.1851	0.275	0.257	0.254	0.347
	35.2106	0.255	0.278	0.24	0.326
	35.2362	0.264	0.232	0.25	0.35
	35.2618	0.229	0.232	0.247	0.331
	35.2874	0.263	0.287	0.217	0.318
	35.313	0.247	0.226	0.267	0.363
	35.3385	0.268	0.265	0.253	0.328
	35.3641	0.26	0.273	0.259	0.347
	35.3897	0.247	0.238	0.268	0.325
	35.4153	0.267	0.28	0.249	0.322
	35.4409	0.26	0.237	0.274	0.346
	35.4664	0.296	0.251	0.249	0.327
	35.492	0.242	0.229	0.27	0.358
	35.5176	0.211	0.275	0.275	0.328
	35.5432	0.272	0.267	0.276	0.277
	35.5688	0.248	0.268	0.268	0.364
	35.5943	0.237	0.23	0.25	0.351
	35.6199	0.246	0.262	0.264	0.321
	35.6455	0.251	0.274	0.25	0.361
	35.6711	0.245	0.25	0.258	0.368
	35.6967	0.267	0.279	0.228	0.321
	35.7222	0.238	0.241	0.233	0.323
	35.7478	0.3	0.274	0.23	0.316
	35.7734	0.288	0.25	0.232	0.301
	35.799	0.295	0.265	0.235	0.355
	35.8246	0.247	0.233	0.259	0.346
	35.8502	0.262	0.257	0.24	0.329
	35.8757	0.244	0.245	0.248	0.341
	35.9013	0.269	0.242	0.261	0.362
	35.9269	0.271	0.242	0.22	0.31
	35.9525	0.233	0.232	0.232	0.314
	35.9781	0.249	0.229	0.262	0.351
	36.0036	0.234	0.236	0.256	0.313
	36.0292	0.26	0.249	0.208	0.326
	36.0548	0.21	0.217	0.224	0.29
	36.0804	0.238	0.238	0.25	0.277
	36.106	0.27	0.273	0.233	0.32
	36.1315	0.259	0.241	0.257	0.311
	36.1571	0.248	0.256	0.235	0.342
	36.1827	0.228	0.271	0.241	0.353
	36.2083	0.222	0.261	0.241	0.32
	36.2339	0.284	0.264	0.243	0.324
	36.2594	0.262	0.247	0.247	0.339
	36.285	0.24	0.224	0.25	0.328
	36.3106	0.237	0.231	0.25	0.312
	36.3362	0.251	0.262	0.222	0.335
	36.3618	0.24	0.234	0.236	0.307
	36.3873	0.224	0.238	0.244	0.34
	36.4129	0.257	0.251	0.229	0.296
	36.4385	0.252	0.23	0.242	0.314
	36.4641	0.247	0.264	0.246	0.345
	36.4897	0.239	0.234	0.223	0.32
	36.5152	0.252	0.242	0.228	0.313
	36.5408	0.229	0.224	0.22	0.307
	36.5664	0.261	0.26	0.229	0.316
	36.592	0.227	0.256	0.231	0.308
	36.6176	0.25	0.247	0.222	0.312
	36.6431	0.257	0.237	0.231	0.312
	36.6687	0.227	0.238	0.265	0.303
	36.6943	0.234	0.241	0.243	0.297
	36.7199	0.259	0.223	0.214	0.316
	36.7455	0.26	0.239	0.226	0.314
	36.7711	0.251	0.231	0.229	0.328
	36.7966	0.238	0.226	0.225	0.335
	36.8222	0.25	0.225	0.215	0.29
	36.8478	0.256	0.234	0.222	0.351
	36.8734	0.235	0.23	0.227	0.299
	36.899	0.239	0.236	0.241	0.33
	36.9245	0.225	0.231	0.219	0.322
	36.9501	0.256	0.226	0.219	0.299
	36.9757	0.22	0.21	0.245	0.318
	37.0013	0.25	0.248	0.236	0.295
	37.0269	0.243	0.237	0.218	0.307
	37.0524	0.243	0.208	0.247	0.309
	37.078	0.251	0.224	0.22	0.297
	37.1036	0.227	0.223	0.212	0.323
	37.1292	0.24	0.228	0.239	0.301
	37.1548	0.209	0.237	0.212	0.304
	37.1803	0.274	0.271	0.222	0.313
	37.2059	0.239	0.265	0.231	0.302
	37.2315	0.244	0.254	0.249	0.328
	37.2571	0.231	0.229	0.234	0.315
	37.2827	0.259	0.247	0.227	0.317
	37.3082	0.227	0.25	0.219	0.332
	37.3338	0.216	0.232	0.22	0.279
	37.3594	0.236	0.206	0.23	0.286
	37.385	0.219	0.25	0.247	0.276
	37.4106	0.236	0.226	0.216	0.312
	37.4361	0.251	0.229	0.218	0.293
	37.4617	0.256	0.201	0.226	0.35
	37.4873	0.233	0.237	0.242	0.286
	37.5129	0.234	0.241	0.275	0.29
	37.5385	0.253	0.216	0.219	0.287
	37.564	0.208	0.206	0.236	0.307
	37.5896	0.232	0.239	0.202	0.301
	37.6152	0.239	0.237	0.233	0.305
	37.6408	0.249	0.212	0.217	0.299
	37.6664	0.221	0.238	0.227	0.313
	37.692	0.23	0.246	0.209	0.26
	37.7175	0.235	0.254	0.25	0.298
	37.7431	0.224	0.23	0.22	0.321
	37.7687	0.252	0.206	0.223	0.313
	37.7943	0.215	0.233	0.205	0.293
	37.8199	0.236	0.228	0.217	0.297
	37.8454	0.236	0.207	0.247	0.31
	37.871	0.213	0.213	0.232	0.297
	37.8966	0.233	0.211	0.237	0.32
	37.9222	0.222	0.222	0.224	0.301
	37.9478	0.241	0.233	0.219	0.268
	37.9733	0.234	0.249	0.212	0.327
	37.9989	0.232	0.218	0.256	0.308
	38.0245	0.21	0.225	0.232	0.31
	38.0501	0.241	0.21	0.211	0.301
	38.0757	0.196	0.234	0.211	0.312
	38.1012	0.247	0.233	0.227	0.3
	38.1268	0.23	0.213	0.198	0.308
	38.1524	0.246	0.22	0.213	0.307
	38.178	0.221	0.214	0.194	0.313
	38.2036	0.213	0.228	0.225	0.291
	38.2291	0.233	0.212	0.212	0.32
	38.2547	0.239	0.224	0.216	0.279
	38.2803	0.224	0.211	0.214	0.299
	38.3059	0.242	0.207	0.217	0.275
	38.3315	0.228	0.217	0.205	0.271
	38.357	0.245	0.242	0.217	0.264
	38.3826	0.244	0.226	0.243	0.299
	38.4082	0.195	0.258	0.24	0.285
	38.4338	0.231	0.216	0.211	0.32
	38.4594	0.226	0.2	0.215	0.279
	38.4849	0.228	0.211	0.211	0.286
	38.5105	0.214	0.204	0.218	0.292
	38.5361	0.241	0.215	0.213	0.299
	38.5617	0.252	0.226	0.24	0.3
	38.5873	0.232	0.248	0.214	0.294
	38.6129	0.24	0.224	0.212	0.301
	38.6384	0.235	0.228	0.236	0.276
	38.664	0.226	0.199	0.211	0.329
	38.6896	0.202	0.206	0.249	0.299
	38.7152	0.214	0.234	0.22	0.299
	38.7408	0.293	0.219	0.23	0.285
	38.7663	0.237	0.206	0.181	0.306
	38.7919	0.203	0.233	0.235	0.278
	38.8175	0.209	0.206	0.226	0.308
	38.8431	0.26	0.222	0.201	0.316
	38.8687	0.204	0.248	0.208	0.291
	38.8942	0.228	0.202	0.21	0.306
	38.9198	0.237	0.229	0.217	0.3
	38.9454	0.225	0.215	0.252	0.292
	38.971	0.227	0.197	0.2	0.285
	38.9966	0.198	0.2	0.203	0.299
	39.0221	0.204	0.215	0.21	0.298
	39.0477	0.199	0.245	0.217	0.283
	39.0733	0.243	0.208	0.217	0.303
	39.0989	0.245	0.227	0.218	0.319
	39.1245	0.212	0.205	0.208	0.306
	39.15	0.224	0.232	0.202	0.264
	39.1756	0.229	0.218	0.218	0.294
	39.2012	0.194	0.22	0.213	0.292
	39.2268	0.211	0.197	0.225	0.282
	39.2524	0.22	0.202	0.192	0.324
	39.2779	0.235	0.211	0.183	0.267
	39.3035	0.249	0.204	0.19	0.312
	39.3291	0.205	0.232	0.206	0.322
	39.3547	0.238	0.205	0.254	0.3
	39.3803	0.238	0.226	0.206	0.296
	39.4058	0.234	0.206	0.201	0.318
	39.4314	0.227	0.212	0.212	0.275
	39.457	0.224	0.222	0.221	0.311
	39.4826	0.242	0.199	0.207	0.291
	39.5082	0.211	0.211	0.201	0.293
	39.5338	0.207	0.192	0.231	0.293
	39.5593	0.186	0.222	0.235	0.324
	39.5849	0.203	0.22	0.225	0.29
	39.6105	0.224	0.217	0.185	0.309
	39.6361	0.223	0.221	0.217	0.297
	39.6617	0.192	0.188	0.2	0.285
	39.6872	0.221	0.2	0.208	0.287
	39.7128	0.21	0.196	0.193	0.335
	39.7384	0.206	0.222	0.213	0.352
	39.764	0.2	0.2	0.216	0.288
	39.7896	0.21	0.212	0.208	0.294
	39.8151	0.191	0.218	0.232	0.297
	39.8407	0.203	0.198	0.2	0.314
	39.8663	0.184	0.226	0.199	0.317
	39.8919	0.211	0.228	0.208	0.294
	39.9175	0.203	0.215	0.18	0.306
	39.943	0.198	0.206	0.205	0.309
	39.9686	0.22	0.208	0.214	0.271
	39.9942	0.242	0.224	0.204	0.286
	40.0198	0.214	0.21	0.17	0.329
	40.0454	0.206	0.221	0.214	0.278
	40.0709	0.215	0.2	0.182	0.276
	40.0965	0.232	0.201	0.175	0.285
	40.1221	0.192	0.193	0.224	0.322
	40.1477	0.224	0.219	0.194	0.296
	40.1733	0.228	0.196	0.2	0.305
	40.1988	0.233	0.228	0.206	0.287
	40.2244	0.212	0.194	0.221	0.286
	40.25	0.23	0.202	0.184	0.287
	40.2756	0.218	0.211	0.213	0.28
	40.3012	0.205	0.205	0.196	0.295
	40.3267	0.222	0.204	0.197	0.291
	40.3523	0.206	0.209	0.235	0.289
	40.3779	0.225	0.194	0.215	0.296
	40.4035	0.209	0.199	0.188	0.278
	40.4291	0.236	0.213	0.222	0.303
	40.4547	0.227	0.219	0.204	0.267
	40.4802	0.2	0.199	0.204	0.291
	40.5058	0.242	0.204	0.22	0.287
	40.5314	0.197	0.183	0.181	0.249
	40.557	0.203	0.209	0.222	0.306
	40.5826	0.202	0.217	0.2	0.285
	40.6081	0.2	0.19	0.21	0.324
	40.6337	0.22	0.207	0.205	0.296
	40.6593	0.232	0.212	0.217	0.289
	40.6849	0.217	0.191	0.206	0.322
	40.7105	0.221	0.214	0.196	0.306
	40.736	0.202	0.251	0.218	0.281
	40.7616	0.215	0.184	0.21	0.285
	40.7872	0.221	0.193	0.206	0.287
	40.8128	0.205	0.21	0.207	0.282
	40.8384	0.237	0.214	0.191	0.279
	40.8639	0.201	0.202	0.195	0.27
	40.8895	0.207	0.23	0.183	0.302
	40.9151	0.208	0.202	0.197	0.311
	40.9407	0.207	0.222	0.211	0.281
	40.9663	0.215	0.207	0.217	0.301
	40.9918	0.224	0.19	0.205	0.258
	41.0174	0.201	0.191	0.182	0.311
	41.043	0.209	0.242	0.199	0.29
	41.0686	0.188	0.213	0.186	0.289
	41.0942	0.209	0.192	0.221	0.268
	41.1197	0.224	0.209	0.203	0.3
	41.1453	0.217	0.235	0.198	0.309
	41.1709	0.234	0.211	0.229	0.298
	41.1965	0.191	0.196	0.205	0.293
	41.2221	0.228	0.233	0.212	0.258
	41.2476	0.23	0.216	0.194	0.314
	41.2732	0.212	0.17	0.179	0.26
	41.2988	0.247	0.18	0.195	0.295
	41.3244	0.239	0.206	0.219	0.305
	41.35	0.192	0.208	0.201	0.289
	41.3756	0.188	0.211	0.207	0.287
	41.4011	0.198	0.192	0.178	0.276
	41.4267	0.224	0.203	0.212	0.271
	41.4523	0.214	0.191	0.18	0.294
	41.4779	0.193	0.185	0.183	0.273
	41.5035	0.216	0.203	0.167	0.314
	41.529	0.195	0.204	0.219	0.313
	41.5546	0.2	0.217	0.171	0.315
	41.5802	0.219	0.227	0.192	0.288
	41.6058	0.206	0.203	0.215	0.292
	41.6314	0.208	0.206	0.189	0.277
	41.6569	0.202	0.219	0.19	0.291
	41.6825	0.214	0.206	0.206	0.27
	41.7081	0.217	0.205	0.206	0.275
	41.7337	0.227	0.215	0.217	0.282
	41.7593	0.214	0.208	0.204	0.3
	41.7848	0.208	0.221	0.181	0.268
	41.8104	0.191	0.213	0.195	0.323
	41.836	0.204	0.218	0.18	0.291
	41.8616	0.218	0.192	0.215	0.304
	41.8872	0.212	0.191	0.185	0.303
	41.9127	0.219	0.198	0.194	0.269
	41.9383	0.204	0.195	0.207	0.288
	41.9639	0.214	0.225	0.185	0.261
	41.9895	0.227	0.221	0.209	0.313
	42.0151	0.221	0.21	0.199	0.293
	42.0406	0.207	0.189	0.206	0.289
	42.0662	0.19	0.194	0.202	0.258
	42.0918	0.204	0.224	0.196	0.291
	42.1174	0.199	0.221	0.189	0.3
	42.143	0.205	0.225	0.19	0.287
	42.1685	0.204	0.21	0.22	0.265
	42.1941	0.208	0.189	0.173	0.316
	42.2197	0.204	0.2	0.227	0.283
	42.2453	0.215	0.19	0.179	0.31
	42.2709	0.207	0.218	0.199	0.295
	42.2965	0.204	0.202	0.203	0.26
	42.322	0.213	0.198	0.169	0.294
	42.3476	0.219	0.208	0.202	0.311
	42.3732	0.192	0.216	0.198	0.294
	42.3988	0.212	0.196	0.187	0.268
	42.4244	0.187	0.193	0.18	0.246
	42.4499	0.198	0.218	0.195	0.281
	42.4755	0.195	0.193	0.194	0.306
	42.5011	0.233	0.227	0.211	0.322
	42.5267	0.213	0.188	0.191	0.302
	42.5523	0.196	0.191	0.2	0.317
	42.5778	0.212	0.2	0.185	0.317
	42.6034	0.205	0.216	0.209	0.305
	42.629	0.189	0.209	0.178	0.292
	42.6546	0.22	0.208	0.169	0.26
	42.6802	0.228	0.198	0.202	0.293
	42.7057	0.201	0.201	0.226	0.343
	42.7313	0.195	0.2	0.202	0.3
	42.7569	0.21	0.187	0.183	0.285
	42.7825	0.208	0.191	0.195	0.319
	42.8081	0.202	0.189	0.174	0.304
	42.8336	0.207	0.191	0.195	0.281
	42.8592	0.196	0.191	0.194	0.284
	42.8848	0.213	0.179	0.175	0.269
	42.9104	0.233	0.186	0.184	0.297
	42.936	0.205	0.196	0.21	0.279
	42.9615	0.183	0.196	0.201	0.3
	42.9871	0.197	0.201	0.198	0.309
	43.0127	0.186	0.22	0.198	0.28
	43.0383	0.174	0.23	0.186	0.322
	43.0639	0.195	0.214	0.199	0.341
	43.0894	0.213	0.235	0.201	0.285
	43.115	0.196	0.214	0.214	0.315
	43.1406	0.202	0.203	0.175	0.284
	43.1662	0.22	0.193	0.16	0.313
	43.1918	0.206	0.197	0.193	0.32
	43.2174	0.208	0.202	0.189	0.31
	43.2429	0.19	0.179	0.201	0.323
	43.2685	0.203	0.192	0.181	0.289
	43.2941	0.204	0.188	0.196	0.313
	43.3197	0.211	0.195	0.184	0.29
	43.3453	0.219	0.182	0.204	0.328
	43.3708	0.207	0.186	0.18	0.327
	43.3964	0.212	0.191	0.178	0.336
	43.422	0.168	0.206	0.166	0.315
	43.4476	0.205	0.205	0.182	0.309
	43.4732	0.202	0.182	0.19	0.332
	43.4987	0.166	0.207	0.177	0.337
	43.5243	0.215	0.19	0.173	0.297
	43.5499	0.203	0.168	0.173	0.332
	43.5755	0.224	0.186	0.18	0.324
	43.6011	0.215	0.203	0.178	0.315
	43.6266	0.199	0.201	0.19	0.311
	43.6522	0.183	0.22	0.201	0.324
	43.6778	0.24	0.211	0.205	0.337
	43.7034	0.191	0.206	0.19	0.349
	43.729	0.217	0.169	0.185	0.329
	43.7545	0.222	0.205	0.216	0.299
	43.7801	0.207	0.187	0.194	0.296
	43.8057	0.196	0.19	0.205	0.27
	43.8313	0.191	0.194	0.19	0.35
	43.8569	0.206	0.201	0.181	0.299
	43.8824	0.203	0.185	0.195	0.328
	43.908	0.2	0.204	0.199	0.353
	43.9336	0.181	0.187	0.226	0.311
	43.9592	0.184	0.182	0.17	0.324
	43.9848	0.182	0.216	0.177	0.352
	44.0103	0.199	0.186	0.203	0.296
	44.0359	0.22	0.189	0.167	0.304
	44.0615	0.202	0.212	0.166	0.29
	44.0871	0.193	0.211	0.181	0.328
	44.1127	0.23	0.187	0.196	0.335
	44.1383	0.2	0.211	0.199	0.33
	44.1638	0.193	0.193	0.176	0.33
	44.1894	0.199	0.198	0.194	0.344
	44.215	0.237	0.179	0.179	0.326
	44.2406	0.197	0.187	0.185	0.33
	44.2662	0.179	0.207	0.189	0.348
	44.2917	0.212	0.211	0.2	0.304
	44.3173	0.177	0.206	0.22	0.319
	44.3429	0.203	0.195	0.201	0.323
	44.3685	0.177	0.182	0.194	0.349
	44.3941	0.169	0.21	0.191	0.348
	44.4196	0.205	0.181	0.18	0.315
	44.4452	0.178	0.191	0.186	0.292
	44.4708	0.206	0.17	0.163	0.322
	44.4964	0.19	0.201	0.158	0.317
	44.522	0.197	0.189	0.186	0.327
	44.5475	0.191	0.198	0.176	0.289
	44.5731	0.187	0.208	0.187	0.335
	44.5987	0.195	0.184	0.197	0.306
	44.6243	0.176	0.178	0.192	0.296
	44.6499	0.194	0.186	0.172	0.338
	44.6754	0.205	0.181	0.2	0.339
	44.701	0.216	0.202	0.165	0.346
	44.7266	0.196	0.161	0.185	0.307
	44.7522	0.19	0.161	0.184	0.316
	44.7778	0.235	0.176	0.173	0.355
	44.8033	0.186	0.181	0.181	0.32
	44.8289	0.191	0.182	0.178	0.3
	44.8545	0.19	0.204	0.158	0.313
	44.8801	0.194	0.196	0.174	0.298
	44.9057	0.208	0.192	0.164	0.305
	44.9312	0.169	0.186	0.169	0.316
	44.9568	0.172	0.186	0.196	0.311
	44.9824	0.182	0.194	0.166	0.328
	45.008	0.173	0.178	0.165	0.321
	45.0336	0.203	0.193	0.169	0.315
	45.0592	0.193	0.184	0.166	0.319
	45.0847	0.165	0.19	0.172	0.365
	45.1103	0.174	0.2	0.163	0.324
	45.1359	0.177	0.195	0.174	0.363
	45.1615	0.206	0.203	0.18	0.31
	45.1871	0.194	0.175	0.165	0.312
	45.2126	0.191	0.164	0.19	0.313
	45.2382	0.177	0.191	0.17	0.311
	45.2638	0.146	0.184	0.178	0.317
	45.2894	0.198	0.2	0.201	0.284
	45.315	0.178	0.186	0.172	0.284
	45.3405	0.185	0.183	0.188	0.32
	45.3661	0.177	0.196	0.184	0.297
	45.3917	0.196	0.18	0.166	0.32
	45.4173	0.194	0.158	0.174	0.291
	45.4429	0.197	0.214	0.15	0.29
	45.4684	0.187	0.174	0.184	0.266
	45.494	0.217	0.176	0.169	0.312
	45.5196	0.172	0.166	0.182	0.321
	45.5452	0.187	0.189	0.185	0.302
	45.5708	0.164	0.2	0.18	0.296
	45.5963	0.196	0.181	0.149	0.33
	45.6219	0.17	0.181	0.171	0.311
	45.6475	0.169	0.177	0.159	0.299
	45.6731	0.19	0.187	0.173	0.274
	45.6987	0.184	0.179	0.212	0.314
	45.7242	0.194	0.202	0.186	0.279
	45.7498	0.186	0.199	0.187	0.277
	45.7754	0.2	0.163	0.145	0.296
	45.801	0.189	0.174	0.181	0.296
	45.8266	0.185	0.154	0.189	0.311
	45.8521	0.172	0.178	0.21	0.307
	45.8777	0.188	0.206	0.171	0.307
	45.9033	0.172	0.151	0.174	0.297
	45.9289	0.197	0.2	0.197	0.286
	45.9545	0.163	0.169	0.185	0.308
	45.9801	0.191	0.179	0.161	0.278
	46.0056	0.184	0.19	0.157	0.312
	46.0312	0.154	0.181	0.171	0.303
	46.0568	0.182	0.173	0.186	0.313
	46.0824	0.192	0.178	0.184	0.339
	46.108	0.174	0.172	0.177	0.316
	46.1335	0.201	0.15	0.188	0.295
	46.1591	0.17	0.138	0.152	0.301
	46.1847	0.194	0.169	0.168	0.294
	46.2103	0.188	0.151	0.176	0.293
	46.2359	0.176	0.178	0.155	0.293
	46.2614	0.192	0.156	0.157	0.304
	46.287	0.199	0.187	0.167	0.299
	46.3126	0.183	0.197	0.181	0.293
	46.3382	0.188	0.167	0.17	0.287
	46.3638	0.182	0.191	0.173	0.286
	46.3893	0.187	0.178	0.172	0.304
	46.4149	0.179	0.167	0.196	0.318
	46.4405	0.182	0.179	0.166	0.28
	46.4661	0.183	0.169	0.18	0.264
	46.4917	0.172	0.182	0.155	0.287
	46.5172	0.172	0.167	0.179	0.291
	46.5428	0.171	0.16	0.172	0.286
	46.5684	0.199	0.181	0.172	0.295
	46.594	0.168	0.177	0.169	0.261
	46.6196	0.191	0.182	0.166	0.298
	46.6451	0.18	0.164	0.152	0.296
	46.6707	0.173	0.168	0.168	0.29
	46.6963	0.169	0.159	0.16	0.315
	46.7219	0.182	0.17	0.156	0.273
	46.7475	0.174	0.154	0.173	0.293
	46.773	0.187	0.172	0.176	0.282
	46.7986	0.19	0.161	0.201	0.336
	46.8242	0.2	0.176	0.175	0.278
	46.8498	0.152	0.18	0.158	0.301
	46.8754	0.153	0.184	0.141	0.293
	46.901	0.159	0.17	0.148	0.324
	46.9265	0.189	0.173	0.166	0.268
	46.9521	0.142	0.182	0.183	0.274
	46.9777	0.152	0.185	0.17	0.315
	47.0033	0.185	0.183	0.169	0.292
	47.0289	0.18	0.169	0.154	0.275
	47.0544	0.177	0.159	0.146	0.26
	47.08	0.177	0.173	0.153	0.281
	47.1056	0.162	0.171	0.175	0.303
	47.1312	0.199	0.172	0.17	0.269
	47.1568	0.169	0.162	0.164	0.262
	47.1823	0.182	0.153	0.176	0.279
	47.2079	0.179	0.171	0.162	0.295
	47.2335	0.162	0.17	0.144	0.284
	47.2591	0.173	0.153	0.141	0.271
	47.2847	0.185	0.152	0.181	0.287
	47.3102	0.182	0.179	0.183	0.256
	47.3358	0.174	0.173	0.154	0.259
	47.3614	0.161	0.143	0.149	0.272
	47.387	0.156	0.171	0.153	0.31
	47.4126	0.17	0.165	0.161	0.271
	47.4381	0.187	0.175	0.185	0.244
	47.4637	0.166	0.196	0.172	0.266
	47.4893	0.188	0.177	0.165	0.272
	47.5149	0.164	0.165	0.176	0.268
	47.5405	0.181	0.144	0.146	0.304
	47.566	0.157	0.181	0.181	0.297
	47.5916	0.19	0.149	0.169	0.255
	47.6172	0.161	0.158	0.15	0.284
	47.6428	0.163	0.169	0.156	0.28
	47.6684	0.155	0.183	0.167	0.292
	47.6939	0.167	0.132	0.164	0.282
	47.7195	0.16	0.164	0.156	0.245
	47.7451	0.15	0.178	0.157	0.281
	47.7707	0.161	0.156	0.151	0.305
	47.7963	0.146	0.16	0.152	0.261
	47.8219	0.183	0.158	0.161	0.266
	47.8474	0.158	0.153	0.147	0.286
	47.873	0.149	0.175	0.166	0.267
	47.8986	0.155	0.152	0.167	0.26
	47.9242	0.166	0.183	0.15	0.27
	47.9498	0.147	0.144	0.169	0.278
	47.9753	0.155	0.168	0.183	0.252
	48.0009	0.191	0.144	0.155	0.257
	48.0265	0.16	0.169	0.142	0.27
	48.0521	0.166	0.134	0.155	0.271
	48.0777	0.157	0.16	0.143	0.264
	48.1032	0.171	0.161	0.147	0.258
	48.1288	0.161	0.166	0.156	0.276
	48.1544	0.172	0.175	0.158	0.281
	48.18	0.169	0.157	0.15	0.281
	48.2056	0.18	0.155	0.157	0.263
	48.2311	0.189	0.168	0.168	0.277
	48.2567	0.177	0.184	0.158	0.258
	48.2823	0.159	0.174	0.175	0.269
	48.3079	0.145	0.164	0.165	0.252
	48.3335	0.146	0.167	0.154	0.26
	48.359	0.17	0.156	0.146	0.25
	48.3846	0.158	0.164	0.146	0.236
	48.4102	0.142	0.155	0.17	0.264
	48.4358	0.138	0.134	0.155	0.276
	48.4614	0.155	0.172	0.14	0.27
	48.4869	0.173	0.179	0.152	0.259
	48.5125	0.144	0.172	0.166	0.293
	48.5381	0.177	0.17	0.147	0.292
	48.5637	0.15	0.163	0.159	0.269
	48.5893	0.156	0.156	0.159	0.295
	48.6148	0.155	0.173	0.172	0.291
	48.6404	0.174	0.17	0.149	0.259
	48.666	0.153	0.146	0.176	0.251
	48.6916	0.174	0.147	0.13	0.266
	48.7172	0.163	0.131	0.164	0.258
	48.7428	0.153	0.151	0.145	0.249
	48.7683	0.15	0.151	0.171	0.282
	48.7939	0.159	0.157	0.167	0.274
	48.8195	0.169	0.173	0.161	0.251
	48.8451	0.16	0.153	0.16	0.267
	48.8707	0.174	0.163	0.142	0.277
	48.8962	0.165	0.165	0.14	0.264
	48.9218	0.154	0.152	0.149	0.223
	48.9474	0.177	0.151	0.152	0.281
	48.973	0.147	0.158	0.137	0.257
	48.9986	0.165	0.148	0.152	0.282
	49.0241	0.188	0.181	0.153	0.236
	49.0497	0.17	0.15	0.17	0.272
	49.0753	0.152	0.153	0.167	0.257
	49.1009	0.17	0.146	0.139	0.236
	49.1265	0.152	0.187	0.156	0.253
	49.152	0.164	0.155	0.139	0.247
	49.1776	0.174	0.137	0.146	0.251
	49.2032	0.154	0.171	0.15	0.252
	49.2288	0.173	0.149	0.151	0.255
	49.2544	0.165	0.175	0.147	0.263
	49.2799	0.146	0.158	0.15	0.24
	49.3055	0.148	0.146	0.143	0.244
	49.3311	0.154	0.161	0.147	0.258
	49.3567	0.142	0.159	0.142	0.254
	49.3823	0.146	0.16	0.149	0.223
	49.4078	0.156	0.156	0.166	0.224
	49.4334	0.163	0.151	0.173	0.24
	49.459	0.176	0.175	0.169	0.238
	49.4846	0.179	0.16	0.165	0.225
	49.5102	0.131	0.125	0.151	0.268
	49.5357	0.162	0.161	0.133	0.289
	49.5613	0.154	0.17	0.173	0.244
	49.5869	0.16	0.153	0.141	0.246
	49.6125	0.168	0.15	0.144	0.259
	49.6381	0.163	0.149	0.168	0.258
	49.6637	0.157	0.156	0.167	0.267
	49.6892	0.166	0.165	0.143	0.247
	49.7148	0.146	0.174	0.148	0.243
	49.7404	0.162	0.158	0.165	0.256
	49.766	0.179	0.15	0.151	0.25
	49.7916	0.165	0.158	0.163	0.239
	49.8171	0.145	0.151	0.151	0.224
	49.8427	0.14	0.136	0.15	0.24
	49.8683	0.155	0.146	0.149	0.27
	49.8939	0.181	0.149	0.149	0.259
	49.9195	0.151	0.175	0.142	0.241
	49.945	0.181	0.144	0.153	0.278
	49.9706	0.166	0.158	0.146	0.235
	49.9962	0.152	0.161	0.128	0.26
	50.0218	0.141	0.15	0.159	0.267
	50.0474	0.17	0.138	0.141	0.241
	50.0729	0.152	0.151	0.13	0.263
	50.0985	0.149	0.145	0.142	0.26
	50.1241	0.153	0.162	0.164	0.258
	50.1497	0.158	0.153	0.15	0.253
	50.1753	0.151	0.161	0.144	0.272
	50.2008	0.171	0.144	0.165	0.264
	50.2264	0.14	0.167	0.155	0.281
	50.252	0.177	0.16	0.149	0.271
	50.2776	0.138	0.152	0.137	0.224
	50.3032	0.152	0.155	0.143	0.271
	50.3287	0.146	0.149	0.15	0.249
	50.3543	0.171	0.14	0.145	0.275
	50.3799	0.157	0.14	0.186	0.248
	50.4055	0.15	0.139	0.137	0.268
	50.4311	0.183	0.17	0.141	0.226
	50.4566	0.157	0.149	0.16	0.255
	50.4822	0.139	0.156	0.151	0.249
	50.5078	0.145	0.137	0.15	0.246
	50.5334	0.149	0.163	0.154	0.225
	50.559	0.135	0.135	0.156	0.26
	50.5846	0.146	0.145	0.128	0.23
	50.6101	0.143	0.153	0.138	0.248
	50.6357	0.132	0.161	0.142	0.237
	50.6613	0.167	0.151	0.154	0.262
	50.6869	0.136	0.16	0.147	0.277
	50.7125	0.149	0.143	0.141	0.274
	50.738	0.153	0.159	0.124	0.248
	50.7636	0.148	0.166	0.129	0.275
	50.7892	0.144	0.144	0.169	0.265
	50.8148	0.161	0.153	0.154	0.249
	50.8404	0.157	0.147	0.158	0.246
	50.8659	0.135	0.16	0.144	0.259
	50.8915	0.164	0.175	0.151	0.253
	50.9171	0.16	0.143	0.124	0.216
	50.9427	0.155	0.145	0.144	0.245
	50.9683	0.14	0.16	0.144	0.238
	50.9938	0.143	0.162	0.145	0.227
	51.0194	0.161	0.146	0.152	0.248
	51.045	0.143	0.148	0.165	0.222
	51.0706	0.17	0.136	0.131	0.246
	51.0962	0.14	0.158	0.148	0.226
	51.1217	0.15	0.135	0.153	0.232
	51.1473	0.144	0.155	0.152	0.245
	51.1729	0.144	0.159	0.144	0.249
	51.1985	0.136	0.143	0.146	0.249
	51.2241	0.152	0.155	0.168	0.256
	51.2496	0.143	0.157	0.151	0.259
	51.2752	0.13	0.141	0.159	0.284
	51.3008	0.165	0.142	0.143	0.247
	51.3264	0.127	0.142	0.109	0.272
	51.352	0.157	0.154	0.148	0.268
	51.3775	0.152	0.163	0.142	0.252
	51.4031	0.159	0.153	0.156	0.251
	51.4287	0.152	0.132	0.148	0.26
	51.4543	0.164	0.142	0.145	0.225
	51.4799	0.146	0.159	0.152	0.264
	51.5055	0.156	0.161	0.147	0.255
	51.531	0.163	0.161	0.157	0.243
	51.5566	0.156	0.148	0.147	0.269
	51.5822	0.171	0.171	0.125	0.258
	51.6078	0.157	0.163	0.153	0.231
	51.6334	0.154	0.137	0.141	0.258
	51.6589	0.181	0.154	0.131	0.246
	51.6845	0.158	0.15	0.143	0.27
	51.7101	0.156	0.164	0.138	0.247
	51.7357	0.154	0.146	0.163	0.242
	51.7613	0.152	0.152	0.146	0.244
	51.7868	0.149	0.125	0.172	0.251
	51.8124	0.146	0.177	0.146	0.237
	51.838	0.173	0.16	0.157	0.272
	51.8636	0.134	0.157	0.131	0.245
	51.8892	0.186	0.128	0.157	0.271
	51.9147	0.132	0.131	0.157	0.244
	51.9403	0.167	0.141	0.137	0.273
	51.9659	0.178	0.156	0.158	0.236
	51.9915	0.148	0.142	0.151	0.228
	52.0171	0.135	0.157	0.123	0.222
	52.0426	0.157	0.15	0.136	0.247
	52.0682	0.135	0.136	0.149	0.257
	52.0938	0.15	0.145	0.135	0.254
	52.1194	0.139	0.139	0.137	0.252
	52.145	0.159	0.133	0.146	0.269
	52.1705	0.156	0.144	0.142	0.256
	52.1961	0.137	0.131	0.144	0.24
	52.2217	0.132	0.149	0.142	0.231
	52.2473	0.131	0.144	0.146	0.265
	52.2729	0.128	0.133	0.139	0.255
	52.2984	0.141	0.15	0.148	0.195
	52.324	0.156	0.15	0.144	0.229
	52.3496	0.135	0.165	0.133	0.22
	52.3752	0.155	0.147	0.146	0.236
	52.4008	0.153	0.135	0.136	0.218
	52.4264	0.171	0.13	0.145	0.25
	52.4519	0.155	0.152	0.113	0.214
	52.4775	0.141	0.146	0.153	0.248
	52.5031	0.15	0.157	0.163	0.24
	52.5287	0.146	0.14	0.155	0.23
	52.5543	0.146	0.14	0.138	0.245
	52.5798	0.148	0.123	0.137	0.207
	52.6054	0.164	0.144	0.123	0.249
	52.631	0.15	0.161	0.115	0.227
	52.6566	0.142	0.132	0.156	0.268
	52.6822	0.154	0.155	0.15	0.232
	52.7077	0.15	0.149	0.123	0.239
	52.7333	0.154	0.149	0.128	0.251
	52.7589	0.154	0.147	0.139	0.227
	52.7845	0.155	0.132	0.144	0.244
	52.8101	0.15	0.14	0.166	0.225
	52.8356	0.152	0.151	0.145	0.225
	52.8612	0.133	0.128	0.139	0.235
	52.8868	0.159	0.134	0.145	0.242
	52.9124	0.143	0.15	0.143	0.234
	52.938	0.131	0.136	0.163	0.23
	52.9635	0.126	0.146	0.151	0.248
	52.9891	0.144	0.162	0.135	0.212
	53.0147	0.136	0.14	0.137	0.238
	53.0403	0.156	0.138	0.159	0.22
	53.0659	0.139	0.134	0.132	0.265
	53.0914	0.148	0.124	0.131	0.225
	53.117	0.127	0.164	0.135	0.244
	53.1426	0.153	0.134	0.146	0.211
	53.1682	0.144	0.14	0.148	0.25
	53.1938	0.137	0.132	0.14	0.247
	53.2193	0.156	0.144	0.135	0.203
	53.2449	0.141	0.154	0.145	0.226
	53.2705	0.123	0.11	0.145	0.249
	53.2961	0.147	0.143	0.141	0.231
	53.3217	0.164	0.148	0.141	0.227
	53.3473	0.145	0.145	0.122	0.233
	53.3728	0.155	0.144	0.137	0.25
	53.3984	0.15	0.154	0.146	0.213
	53.424	0.134	0.151	0.147	0.249
	53.4496	0.162	0.147	0.136	0.239
	53.4752	0.15	0.126	0.118	0.24
	53.5007	0.151	0.129	0.128	0.233
	53.5263	0.131	0.121	0.126	0.239
	53.5519	0.136	0.124	0.148	0.239
	53.5775	0.159	0.161	0.145	0.215
	53.6031	0.153	0.164	0.146	0.232
	53.6286	0.174	0.13	0.148	0.25
	53.6542	0.12	0.147	0.139	0.238
	53.6798	0.154	0.156	0.135	0.221
	53.7054	0.156	0.116	0.137	0.247
	53.731	0.152	0.138	0.118	0.247
	53.7565	0.137	0.17	0.127	0.238
	53.7821	0.148	0.128	0.128	0.225
	53.8077	0.131	0.125	0.142	0.212
	53.8333	0.136	0.155	0.151	0.254
	53.8589	0.15	0.129	0.139	0.247
	53.8844	0.141	0.142	0.122	0.245
	53.91	0.136	0.134	0.148	0.224
	53.9356	0.139	0.142	0.164	0.222
	53.9612	0.123	0.159	0.177	0.242
	53.9868	0.157	0.14	0.146	0.22
	54.0123	0.144	0.132	0.141	0.218
	54.0379	0.147	0.151	0.137	0.229
	54.0635	0.144	0.141	0.142	0.209
	54.0891	0.125	0.133	0.143	0.216
	54.1147	0.156	0.167	0.125	0.211
	54.1402	0.129	0.151	0.146	0.207
	54.1658	0.124	0.127	0.15	0.253
	54.1914	0.127	0.128	0.135	0.237
	54.217	0.143	0.138	0.142	0.242
	54.2426	0.137	0.135	0.116	0.223
	54.2682	0.141	0.139	0.128	0.247
	54.2937	0.151	0.141	0.122	0.227
	54.3193	0.146	0.159	0.139	0.226
	54.3449	0.116	0.131	0.152	0.198
	54.3705	0.153	0.132	0.132	0.217
	54.3961	0.138	0.161	0.139	0.237
	54.4216	0.137	0.14	0.138	0.216
	54.4472	0.149	0.15	0.132	0.218
	54.4728	0.137	0.127	0.152	0.24
	54.4984	0.157	0.134	0.139	0.234
	54.524	0.171	0.135	0.134	0.214
	54.5495	0.144	0.137	0.133	0.239
	54.5751	0.145	0.15	0.151	0.233
	54.6007	0.131	0.141	0.137	0.224
	54.6263	0.119	0.159	0.141	0.238
	54.6519	0.133	0.127	0.128	0.207
	54.6774	0.147	0.146	0.144	0.237
	54.703	0.155	0.15	0.146	0.219
	54.7286	0.168	0.138	0.125	0.235
	54.7542	0.147	0.147	0.136	0.227
	54.7798	0.133	0.14	0.146	0.228
	54.8053	0.136	0.139	0.131	0.256
	54.8309	0.133	0.13	0.136	0.234
	54.8565	0.134	0.127	0.145	0.209
	54.8821	0.14	0.144	0.138	0.22
	54.9077	0.139	0.137	0.136	0.212
	54.9332	0.129	0.119	0.162	0.221
	54.9588	0.147	0.145	0.132	0.24
	54.9844	0.134	0.101	0.14	0.217
	55.01	0.131	0.152	0.116	0.208
	55.0356	0.14	0.128	0.135	0.198
	55.0611	0.11	0.149	0.13	0.21
	55.0867	0.14	0.123	0.132	0.244
	55.1123	0.149	0.125	0.144	0.25
	55.1379	0.142	0.12	0.135	0.24
	55.1635	0.146	0.148	0.127	0.246
	55.1891	0.125	0.131	0.131	0.248
	55.2146	0.151	0.143	0.139	0.225
	55.2402	0.133	0.13	0.132	0.224
	55.2658	0.132	0.148	0.151	0.219
	55.2914	0.125	0.143	0.15	0.256
	55.317	0.141	0.138	0.148	0.232
	55.3425	0.16	0.113	0.133	0.249
	55.3681	0.14	0.141	0.145	0.224
	55.3937	0.12	0.158	0.134	0.244
	55.4193	0.13	0.124	0.143	0.227
	55.4449	0.147	0.157	0.129	0.23
	55.4704	0.139	0.138	0.151	0.269
	55.496	0.139	0.135	0.132	0.212
	55.5216	0.162	0.14	0.137	0.243
	55.5472	0.142	0.14	0.129	0.18
	55.5728	0.137	0.141	0.107	0.218
	55.5983	0.135	0.124	0.149	0.236
	55.6239	0.108	0.149	0.132	0.223
	55.6495	0.139	0.15	0.133	0.223
	55.6751	0.124	0.127	0.117	0.236
	55.7007	0.124	0.135	0.131	0.213
	55.7262	0.147	0.132	0.108	0.231
	55.7518	0.133	0.142	0.141	0.246
	55.7774	0.159	0.137	0.134	0.236
	55.803	0.13	0.129	0.133	0.241
	55.8286	0.123	0.159	0.161	0.231
	55.8541	0.141	0.108	0.142	0.248
	55.8797	0.155	0.159	0.158	0.221
	55.9053	0.15	0.148	0.13	0.221
	55.9309	0.154	0.143	0.135	0.228
	55.9565	0.148	0.153	0.14	0.272
	55.982	0.149	0.138	0.132	0.233
	56.0076	0.155	0.142	0.118	0.253
	56.0332	0.121	0.146	0.134	0.24
	56.0588	0.134	0.164	0.151	0.213
[truncated: 350 more rows]
[truncated: 16 more columns]

## Sheet: Fig 3
Fig 3a
	HCEC Cell viability (%)
	control	100μg/mL	200μg/mL	400μg/mL	800μg/mL
	101.757	107.405	109.825	105.337	118.196
	108.817	119.104	121.323	111.792	124.853
	103.623	110.481	103.875	108.111	108.363
	91.3179	94.041	105.135	102.059	108.968
	95.1504	100.546	105.135	111.742	111.641
	99.336	109.17	101.858	98.7309	101
Fig3b
	hRMEC Cell viability (%)
	control	100μg/mL	200μg/mL	400μg/mL	800μg/mL
	101.757	125.088	107.352	110.291	109.468
	102.817	122.357	108.123	103.916	97.8638
	103.623	126.238	113.675	112.077	108.158
	91.3179	114.479	107.35	96.8512	99.673
	97.1504	114.923	105.603	100.868	95.8622
	99.336	109.496	104.204	96.2005	93.2545
Fig 3c
	ARPE Cell viability (%)
	control	100μg/mL	200μg/mL	400μg/mL	800μg/mL
	101.757	141.423	137.113	121.723	113.207
	105.817	131.478	132.279	119.025	120.047
	103.623	131.843	143.686	117.248	115.5
	91.3179	128.349	142.936	101.667	111.381
	96.1504	132.713	136.718	105.569	110.654
	99.336	130.152	148.755	108.23	110.688
Fig 3f
	Concentration (μg mL-1)	living cell			Early Apoptotic Cell			Late Apoptotic Cell			Necrosis Cell
	0	98.5	98.6	98.1	0.36	0.48	0.11	0.59	0.61	0.86	0.52	0.31	0.96
	100	95.8	93.9	94	2.24	2.19	2.42	1.2	2.09	2.19	0.77	1.85	1.39
	200	94.3	94.1	93.5	2.42	2.65	1.99	2.96	2.91	3.75	0.34	0.36	0.76
	400	88.9	89.5	88.3	3.81	2.8	3.25	5.32	5.77	6.02	1.94	1.94	2.39

## Sheet: Fig 4
Fig 4c
	Time(h)	PBS								Time(h)	3 mW cm-2							Time(h)	6 mW cm-2					Time(h)	9 mW cm-2								Time(h)	18 mW cm-2
	0	52.1245	43.529	50.54	53.3265	50.2895	56.401			0	48.2705	48.094	44.9305	48.7465				0	52.9275	51.7085	48.394	53.804		0	50.178	48.7835	54.702	51.765	44.529	50.7195			0	39.503	46.077	49.132	53.169	50.487	44.904
	2	41.8385	38.504	42.51	44.82	39.616	34.871			8	8.654	0	5.613	0				8	39.3585	43.939	46.497	39.9615		8	41.538	38.393	48.994	49.9995	43.3245	46.9845			8	36.8105	35.702	35.857	48.6465	46.4915	36.1232
	4	26.685	24.79	28.5365	27.5125	24.9125	17.9725			16	0	0	0	0				16	27.6125	32.8765	42.5405	28.4765		16	28.0405	36.6445	42.4545	36.826	39.6465	42.957			16	30.1565	26.6645	23.5625	37.503	39.286	26.7945
	6	0	0	0	0	0	0											24	17.979	26.4726	40.3695	18.0695		24	14.5605	32.913	29.98	18.8425	23.096	23.639			24	18.945	15.6245	14.75	24.1865	20.791	16.4398
																		32	14.9515	18.0143	25.0335	14.058		32	13.197	12.6415	18.7715	15.517	16.582	15.3295			32	15.6405	14.202	15.059	17.1135	16.642	14.9672
																		40	15.96	16.5421	20.088	13.5785		40	11.548	13.164	17.4705	14.347	12.986	14.2475			40	16.7955	13.395	14.3965	14.807	14.8525	14.8623
																		48	14.232	13.5438	13.3795	13.02		48	12.9635	15.913	17.474	14.161	11.712	14.4185			48	16.422	14.5625	14.6915	12.83	13.775	15.2253
Fig 4d
	Dry weight (mg)
	PBS	3mW cm-2	6mW cm-2	9mW cm-2	18mW cm-2
	0	0	0.7	0.7	0.5
	0	0	0.5	0.8	0.3
	0	0	0.5	1	0.4
	0	0	0.3	0.6	0.4
	0			0.9	0.5
	0			0.6	0.3

## Sheet: Fig 5
Fig 5c
	Time(h)	RF 9mW cm-2							Time(h)	g-C3N4 QDs							Time(h)	RF@g-C3N4 QDs							Time(h)	RF 3mW cm-2							Time(h)	PBS
	0	49.1495	58.256	66.1445	54.3575	50.318	52.8585		0	50.178	48.7835	54.702	51.765	44.529	50.7195		0	49.152	58.146	51.7	53.294	56.324	52.569		0	54.8475	61.924	53.926	56.597	55.967	48.3045		0	52.1245	43.529	50.54	53.3265	50.2895	56.401
	8	32.431	33.3335	43.4545	43.3825	27.3535	37.788		8	41.538	38.393	48.994	49.9995	43.3245	46.9845		8	39.0925	45.944	51.834	46.2	49.5475	42.814		8	37.4965	44.633	43.754	49.405	36.22	33.2945		2	41.8385	38.504	42.51	44.82	39.616	34.871
	16	29.6995	23.5615	38.699	40.2895	25.5745	30.326		16	28.0405	36.6445	42.4545	36.826	39.6465	42.957		16	27.383	30.441	50.3095	44.44	41.441	40.807		16	29.6945	33.9375	35.149	40.058	32.343	32.328		4	26.685	24.79	28.5365	27.5125	24.9125	17.9725
	24	5.028	6.076	33.161	34.699	10.2825	7.5335		24	14.5605	32.913	29.98	18.8425	23.096	23.639		24	11.4995	13.4935	22.008	28.9135	18.0215	24.8685		24	26.6975	28.938	30.9855	29.781	25.365	31.537		6	0	0	0	0	0	0
	32	2.8795	3.5455	16.5275	22.267	16.815	11.5765		32	13.197	12.6415	18.7715	15.517	16.582	15.3295		32	9.895	13.0425	16.8625	17.4455	15.4475	14.688		32	24.058	26.159	29.7265	28.8415	19.432	26.795
	40	3.6745	3.5135	14.799	18.672	4.079	2.23		40	11.548	13.164	17.4705	14.347	12.986	14.2475		40	12.5025	14.0105	16.8825	15.6015	15.4195	11.6215		40	18.668	20.0815	19.803	19.6695	13.274	20.1475
	48	5.492	4.2745	14.3095	15.5665	2.541	1.974		48	12.9635	15.913	17.474	14.161	11.712	14.4185		48	11.9975	14.493	15.7725	15.7445	15.7475	11.5595		48	13.9815	14.678	14.7255	14.7235	11.512	21.578
Fig 5d
	Dry Weight (mg)
	PBS	RF 9mW cm-2	g C3N4 QD	RF@g-C3N4 QDs	RF 3mW cm-2
	0	0.7	0.7	0.8	0.6
	0	0.4	0.8	0.7	0.4
	0	0.5	1	0.8	0.7
	0	0.7	0.6	0.6	0.7
	0	0.5	0.9	0.9	0.5
	0	0.4	0.6	0.7	0.6
Fig 5e
		PBS						RF 9mW cm-2						g-C3N4 QDs						RF@g-C3N4 QDs						RF 3mW cm-2
	Strain(%)	Stress(MPa)
	0	0.0024	0.0037	-0.0017	-0.0016	0.0014	-0.001	0.0011	0.004	0.0118	0.0025	0.0032	-0.0014	0.0106	-0.028	0.0037	0.0047	0.0086	0.0088	-0.0296	0.0212	0.0105	0.001	0.0111	0.018	0.0018	-0.0181	-0.0105	-0.0051	-0.0043	0.0089
	2	0.0042	0.0141	0.0074	0.008	0.0039	0.0095	0.0117	0.0116	0.0295	0.0045	0.0061	0.0104	0.0178	-0.0131	0.0068	0.0113	0.0178	0.0172	-0.0163	0.0311	0.0246	0.0388	0.0252	0.0519	0.0131	-0.0047	-0.0021	0.0062	0.0103	0.0289
	4	0.008	0.0198	0.0161	0.0163	0.0086	0.0174	0.035	0.0229	0.0661	0.0082	0.0112	0.0305	0.0279	0.005	0.0167	0.052	0.0288	0.0323	0.0023	0.0414	0.0516	0.1219	0.0662	0.1323	0.0658	0.0129	0.0151	0.0109	0.0643	0.056
	6	0.0305	0.0728	0.0738	0.0527	0.0306	0.0572	0.1343	0.0847	0.1727	0.0245	0.0416	0.1046	0.0665	0.0508	0.1196	0.2579	0.0733	0.1105	0.0739	0.062	0.1747	0.311	0.2111	0.2969	0.2826	0.1249	0.0888	0.1058	0.2007	0.1783
	8	0.1919	0.311	0.2887	0.2226	0.2132	0.2275	0.4742	0.3225	0.3973	0.1568	0.2807	0.3655	0.3121	0.3438	0.4637	0.6628	0.3194	0.4021	0.3877	0.2414	0.5205	0.6006	0.5221	0.5159	0.6236	0.4358	0.324	0.3854	0.5017	0.4233
	10	0.5749	0.6894	0.589	0.452	0.7192	0.512	0.9399	0.6957	0.7915	0.6773	0.8247	0.8356	0.8385	1.0453	0.853	0.9341	0.7712	0.8005	1.0167	1.0057	1.0378	0.9964	1.0438	0.8378	1.2252	0.9688	0.6969	0.8149	0.9549	0.8383
Fig 5f
		PBS						RF 9mW cm-2						g-C3N4 QDs						RF@g-C3N4 QDs						RF 3mW cm-2
	Strain(%)	Young's Modulus (MPa)
	2	0.1	0.45	0.11	0.06	0.15	0.47	0.56	1.3	0.1	1.27	1.15	0.66	0.41	0.72	0.48	0.39	0.56	0.55	0.43	0.7	1	0.66	0.14	1.03	1.3	0.61	0.87	0.37	0.5	0.65
	4	0.68	3.51	0.45	1.81	7.15	2.65	2.34	4.2	0.71	5.94	3.15	1.61	0.72	1.73	7	0.65	2.29	2.79	2.32	2.33	4.06	0.95	1.02	3.18	4.82	5.52	2.77	3.29	3.08	3.78
	6	4.15	6.3	3.8	4.81	6.92	8.21	11.22	11.22	1.53	10.17	9.57	7.56	4.9	6.64	6.35	6.31	9.79	14.63	8.17	8.82	14.22	9.42	8.58	8.24	10.07	13.36	11.75	8.72	12.16	7.19
	8	10.85	18.05	16.85	14.87	17.17	16.37	25.21	21.08	16.57	16.97	14.03	20.11	14.4	27.3	21.67	22.29	22.78	23.93	22.82	26.73	17.65	25.98	22.87	23.01	23.39	21.38	18.91	13.87	19.35	20.11
	10	18.91	20.54	22.11	16.33	18.75	20.01	28.78	23.2	34.63	28.18	26.19	25.54	42.67	43.38	37.32	26.7	29.08	30.62	36.33	37.46	36.16	35.48	32.32	35.14	35.93	31.76	29.12	26.2	31.7	28.64

## Sheet: Fig 6
Fig 6b
		PBS					RF 9mW cm-2					g-C3N4 QDs					RF@g-C3N4 QDs					RF 3mW cm-2
	Day	A1L(mm)
	0	1.77	1.85	1.75	1.67	1.79	1.85	1.84	1.75	1.9	1.84	1.89	2.19	2.01	2.3	2.27	2.04	1.98	2.08	2.3	2.06	1.82	1.95	2.28	2.1	2
	3	1.8	1.84	1.78	1.81	1.87	2.02	1.95	1.78	1.85	1.85	2.17	2.18	1.95	1.99	2.47	1.93	2	2.25	2.21	1.88	1.94	1.91	2.01	2.1	1.9
	5	1.9	1.88	1.75	1.86	1.81	2.21	1.78	1.81	1.81	1.78	2.32	2.17	2.36	2.44	2.07	2.08	2.01	2.21	1.85	2.26	1.63	2.11	2.12	2.13	1.86
	7	1.85	1.78	1.94	1.9	1.77	1.91	2.19	1.93	1.84	1.85	2.27	1.98	2.47	2.24	2.32	2.28	2.03	1.93	1.89	1.93	2.09	2.12	1.96	1.91	1.96
	14	1.82	1.85	1.82	1.89	1.98	1.9	1.82	1.85	1.9		2.36	2.22	2.07	2.38	2.39	2.16	1.98	2.05	2.09	2.16	1.99	1.96	2.32	2.09	1.97
	21	1.81	1.88	1.83	1.82	1.94	1.88	1.92	2.14	1.95		2.3	2.09	2.48	2.27	2.16	2.24	1.84	2.23	2.37	2.09	2.13	1.97	1.98	2.06	2.11
Fig 6c
		PBS					RF 9mW cm-2					g-C3N4 QDs					RF@g-C3N4 QDs					RF 3mW cm-2
	Days	A2V (mm/s)
	0	-0.36	-0.32	-0.31	-0.31	-0.29	-0.48	-0.4	-0.45	-0.55	-0.501	-0.42	-0.45	-0.34	-0.33	-0.39	-0.38	-0.42	-0.45	-0.47	-0.45	-0.37	-0.49	-0.41	-0.36	-0.44
	3	-0.35	-0.27	-0.34	-0.29	-0.35	-0.25	-0.33	-0.28	-0.29	-0.36	-0.21	-0.25	-0.29	-0.16	-0.26	-0.24	-0.35	-0.24	-0.29	-0.3	-0.32	-0.28	-0.31	-0.3	-0.31
	5	-0.32	-0.3	-0.29	-0.31	-0.32	-0.3	-0.28	-0.28	-0.34	-0.33	-0.18	-0.22	-0.2	-0.195	-0.22	-0.34	-0.28	-0.25	-0.23	-0.26	-0.2	-0.21	-0.27	-0.25	-0.3
	7	-0.27	-0.31	-0.27	-0.31	-0.29	-0.29	-0.27	-0.29	-0.29	-0.35	-0.18	-0.26	-0.18	-0.22	-0.24	-0.18	-0.2	-0.24	-0.17	-0.27	-0.25	-0.28	-0.38	-0.17	-0.24
	14	-0.34	-0.27	-0.31	-0.35	-0.28	-0.32	-0.28	-0.25	-0.28		-0.19	-0.2	-0.22	-0.2	-0.16	-0.17	-0.29	-0.21	-0.22	-0.24	-0.23	-0.27	-0.23	-0.27	-0.24
	21	-0.29	-0.27	-0.31	-0.29	-0.32	-0.24	-0.26	-0.28	-0.25		-0.23	-0.27	-0.17	-0.2	-0.13	-0.15	-0.2	-0.18	-0.33	-0.17	-0.23	-0.26	-0.178	-0.24	-0.26
Fig 6d
		PBS					RF 9mW cm-2					g-C3N4 QDs					RF@g-C3N4 QDs					RF 3mW cm-2
	Days	HC-R (mm)
	0	4.87	3.98	4.44	4.01	4.39	5.3	4.97	5.05	4.58	5.09	5.78	5.16	5.58	5.34	5.26	5.67	5.1	5.33	5.08	5.66	3.77	5.28	5.44	5.39	5.09
	3	4.23	4.86	4.6	4.38	4.38	5.17	5.13	5.03	4.93	5.06	6.54	5.75	5.27	5.57	6.67	5.41	5.7	4.81	5.58	5.99	4.96	5.67	5.64	5.2	5.41
	5	4.7	4.57	4.5	4.75	4.29	4.54	4.14	4.5	4.76	5.23	5.13	5.69	5.22	5.75	5.09	5.43	5.41	6.02	4.74	5.12	4.75	5.56	4.9	4.24	4.64
	7	4.32	4.23	4.38	4.63	4.8	4.53	4.48	4.33	4.26	4.52	5.3	4.97	5.25	5.16	5.96	4.98	4.99	4.84	4.26	5.47	4.57	4.71	4.69	4.77	4.61
	14	4.42	4.26	4.48	4.24	4.6	4.84	4.65	4.25	4.8		5.28	4.99	5.16	5.02	4.76	5.01	4.78	4.9	5.12	4.49	4.7	4.97	4.73	4.39	5.4
	21	4.08	4.17	4.38	4.73	4.56	4.63	4.69	3.88	4.62		4.96	4.5	5.36	3.98	4.3	5.19	4.42	4.83	4.58	5.01	4.08	4.53	3.91	4.51	5.19
Fig 6e
		PBS					RF 9mW cm-2					g-C3N4 QDs					RF@g-C3N4 QDs					RF 3mW cm-2
	Days	DA (mm)
	0	1.04	1.03	1.32	1.12	1.15	1.4	1.29	1.48	1.53	1.46	1.15	1.41	1.32	1.18	1.2	1.27	1.32	1.46	1.43	1.27	1.19	1.51	1.31	1.3	1.38
	3	1.07	1.31	1.31	1.01	1.13	1.22	1.05	1.02	0.96	1.25	0.87	0.95	1.02	0.86	0.95	1.16	1.13	0.97	0.95	1.11	1.15	1.05	1.16	0.94	1.32
	5	1.1	1.01	1.05	1.17	1.12	1.01	1.01	0.95	0.81	1.2	0.89	0.91	0.85	0.82	0.85	1.18	1.03	0.88	0.87	1.1	1.17	0.98	1.07	0.98	0.93
	7	1.15	1.17	1.07	1.15	1.26	1.01	0.9	0.98	0.96	1	0.73	1.01	0.74	0.83	0.91	0.86	0.87	0.93	0.83	0.97	0.99	1.06	1.17	1.01	1.2
	14	1.2	1	1.26	1.06	1.16	1.09	1.03	1.01	0.92		0.86	1.09	0.88	0.73	0.79	0.8	1.13	0.77	0.93	0.86	1.11	0.99	0.82	1.02	1.07
	21	1	1.05	1.09	1.15	1.14	0.97	0.82	0.93	0.82		1.06	1.05	0.7	0.88	0.65	0.83	0.79	0.99	1.23	0.8	0.87	0.96	0.96	1.02	0.88
Fig 6g
		PBS					RF 9mW cm-2					g-C3N4 QDs					RF@g-C3N4 QDs					RF 3mW cm-2
	Days	CCT (mm)
	0	368	373	357	363		350	365	354	359		371	379	347	364		352	335	384	376		347	362	361	367
	21	382	380	354	335		426	419	502	350		375	352	339	393		442	401	412	464		294	334	297	317
	30	375	380	374	347		371	422	484	295		343	334	334	355		383	361	380	351		299	318	345	340

## Sheet: Fig 7
Fig 7b
		Day 0						Day 14						Day 21
	PBS	2752	2392	2586	2618	2728		2533	2119	2423	2418	2494		2341	2309	2244	2302	2418
	RF 9 mW cm-2	2560	2453		2282	2474		2404	2431		2117	2130		2146	2325		2082	2139
	g-C3N4 QDs	2314	2244	2330	2333	2453		2214	2062	2104	2090	2229		2257	2052	2104	2016	2356
	RF@g-C3N4	2395	2569	2502	2418	2394		2129	2368	2222	2164	2211		2078	2276	2126	2056	2283
	RF 3 mW cm-2	2730	2288	2586	2788	2514		1968	2087	2030	2046	2139		1668	1987	1930	1946	2039
Fig 7d
	Cell count (a.u.)
	PBS	Without A-CXL	1044	962	973
		With A-CXL	1102	1071	1090
	RF 9 mW cm-2	Without A-CXL	1105	1080	1097
		With A-CXL	1091	1037	1071
	g-C3N4 QDs	Without A-CXL	989	947	954
		With A-CXL	912	976	985

## Sheet: Fig 8
Fig 8a
			g-C3N4 QDs (μg mL-1)
	H20	PBS	50	100	200	400	800
	101.009	-0.11706	0.108059	0.108059	0.243134	0.468258	0.603332
	100.153	-0.07204	0.063035	0.063035	0.288158	0.513282	0.648357
	101.009	-0.02701	0.108059	0.108059	0.333183	0.423233	0.603332
	98.5772	0.198109	0.063035	0.063035	0.333183	0.513282	0.558307
	99.2526	0.01801	0.198109	0.198109	0.333183	0.468258	0.603332
Fig 8b
		Day 0					Day 1					Day 15					Day 30
	WBC	7.3	10	10.2	6.9		9.5	5.1	12.2	6		8.3	5.2	6	6.9		6.1	7.3	5.6	7
	Lymph#	3.3	4.5	2.9	2.7		2.2	2.2	4.4	2.5		4.3	1.5	1.6	1.9		1.4	3	2.4	2.8
	Mon#	0.3	0.4	0.3	0.2		0.2	0.2	0.3	0.1		0.3	0.1	0.2	0.3		0.3	0.3	0.2	0.4
	Gran#	3.7	5.1	4.5	4		7.1	2.7	7.5	3.4		3.7	3.6	4.2	4.7		4.4	4	3	3.8
	Lymph	33.5	44.8	22.5	39.7		22.7	44.1	35.8	42.4		52.4	29.8	26.2	28.2		23.1	41.1	43.4	39.3
	Mon	4.5	3.8	3.5	3		2.3	3.9	3	2.3		3.6	2	4.4	4.5		5.6	3.6	3.8	5.8
	Gran	64.3	51.4	53.9	57.3			52	61.2	55.3		44	68.2	59.4	67.3		71.3	55.3	52.8	54.9
	RBC	4.9	4.37	4.79	5.02		4.86	4.37	4.06	5.18		4.89	4.99	4.98	5.53		3.75	4.61	4.96	5.51
	HCT	35.7	31.5	32.6	35.6		33.8	30.8	30.2	34.8		34.4	33.6	35.7	36.3		25.3	32.9	34.4	36.6
	MCV	73	72.3	68.1	71		69.7	70.6	74.4	67.3		70.5	67.4	71.7	65.7		67.5	71.5	69.4	66.5
	MCH	22.8	22.4	21.7	22.5		21.8	21.9	23.6	21.2		22.6	21.8	23.2	21.3		21.6	22.3	20.7	21.2
	RDW	13	15.5	13.7	12.8		14.3	15.5	16.4	15		15	14.2	14.6	13.8		14.5	15.7	14.7	14.9
	MPV	7.5	8.4	7.9	8.1		7.8	9.6	7.9	8.5		8.5	7.7	6.2	7.7		6.5	9.5	7.7	7.5
	PDW	17.1	17.4	17.9	18		16.9	17.9	19.5	17.1		19.9	17.5	18.4	18.5		16.8	17.9	16.7	17.1
	PCT	0.296	0.258	0.107	0.144		0.188	0.066	0.024	0.156		0.073	0.122	0.026	0.1		0.311	0.089	0.282	0.24
Fig 8c
		Day 0					Day 1					Day15					Day 30
	ALT	63.685	87.789	71.457	88.078		79.753	97.915	63.338	57.515		88.757	86.593	71.841	100.328		62.47	65.348	48.22	95.486
	ALB	40.575	41.294	43.165	40.822		6.616	9.27	8.47	8.837		48.898	39.039	44.593	48.165		43.334	42.663	43.549	42.194
	UREA	7.808	9.446	7.445	8.357		6.616	9.27	8.47	8.837		8.807	8.542	6.597	9.818		4.462	6.948	6.752	7.208
	AST	33.768	47.072	53.871	60.716		52.344	51.996	47.951	45.123		57.262	70.972	57.847	45.044		44.696	50.514	46.235	57.586
	ALP	22.342	21.006	18.194	22.342		7.78	35.751	17.378	39.25		22.476	36.844	30.911			17.303	35.793	47.005	37.776
	CREA	55.09	59.917	49.84	59.011		55.092	42.495	41.534	53.987		43.775	51.835	54.619	42.753		46.619	53.125	46.695	52.216
	TBIL	19.012	25.813	17.127	21.673		17.151	10.142	10.752	29.905		17.443	5.849	39.995	13.989		45.175	20.649	32.031	25.794
	γ-GT	9.356	10.99	8.323	9.356		11.607	9.52	5.632	4.62		21.335	11.358	18.985	9.435		9.627	12.93	11.938	5.873
	DBIL	9.665	9.156	8.944	8.155		5.022	2.356	4.689	11.2		6.003	3.708	3.114	21.02		11.432	9.383	12.231	11.309
	TBA	12.58	12.076	9.544	9.385		18.188	5.152	8.189			15.347	11.739	19.876	19.468		27.887	9.247	5.318	22.069
	UA	21.082	27.572	16.924	21.299		12.288	11.128	13.214	18.316		5.282	20.217	16.924	64.039		31.249	25.307	25.307	16.945
Fig 8d
		Day 0					Day 1					Day 15					Day 30
	HGB	109	91	112	115		106	96	128	110		118	111	109	116		81	103	103	118
	MCHC	379	320	317	310		313	311	320	316		313	322	324	324		320	313	299	314
	PLT	246	266	213	321		242	269	221	184		250	186	159			409	194	367	169

## Sheet: Fig 9 
Fig 9c
	Time(h)	g-C3N4 QDs							Time(h)	RF@g-C3N4 QDs							Time(h)	RF								Time(h)	PBS
	0	50.2795	46.2635	46.0935	51.455	50.636	51.156		0	44.145	43.7545	49.977	48.898	51.528	50.1875		0	47.046	48.2345	48.9945	50.5845	51.3885	50.2715			0	52.1245	43.529	50.54	53.3265	50.2895	56.401
	8	35.9215	39.3165	37.0515	48.5515	45.5225	50.1265		8	30.827	31.397	34.0815	46.799	42.554	41.965		4	40.8695	46.375	38.568	40.525	41.2535	34.7425			2	41.8385	38.504	42.51	44.82	39.616	34.871
	16	37.3785	40.83	33.784	46.3755	45.283	45.0465		16	29.4525	32.4995	31.9225	44.2685	44.458	44.359		6	24.37	28.1055	27.054	32.458	25.949	19.126			4	26.685	24.79	28.5365	27.5125	24.9125	17.9725
	24	27.131	30.983	25.9725	31.901	29.678	38.957		24	21.0935	22.021	24.818	33.8265	34.915	39.747		8	0	0	0	0	0	0			6	0	0	0	0	0	0
	32	23.5585	25.249	25.6285	28.876	26.25	33.147		32	18.265	18.986	20.6575	31.208	29.599	39.736
	40	26.3085	26.317	21.4415	22.699	18.786	23.522		40	16.7325	19.5515	20.34	24.2445	20.022	33.7715
	48	25.1015	23.7085	18.6445	21.705	17.924	23.2415		48	15.8495	18.2535	18.5455	24.6255	18.1195	30.912
Fig 9d
	PBS	RF	g-C3N4 QDs	RF@g-C3N4 QDs
	0	0	0.4	0.5
	0	0	0.6	0.4
	0	0	0.6	0.4
	0	0	0.6	0.7
	0	0	0.6	0.5
	0	0	0.7	1.1

## Sheet: SI Fig 3
SI Fig 3
	Wavenumber (cm-1)	g-C3N4 QDs 330 oC	g-C3N4 QDs 350 oC	g-C3N4 QDs 370 oC	g-C3N4 BM
	400.163	0.7149	0.75506	0.82557	0.45322
	400.646	0.7169	0.75759	0.82673	0.45639
	401.128	0.72084	0.762	0.82982	0.44754
	401.61	0.72532	0.76682	0.83345	0.43167
	402.092	0.72898	0.77062	0.83621	0.41495
	402.574	0.73082	0.7724	0.83706	0.40151
	403.056	0.73046	0.77182	0.83561	0.39062
	403.538	0.72818	0.76922	0.83218	0.3785
	404.02	0.72486	0.76553	0.8277	0.36183
	404.503	0.72157	0.76189	0.82333	0.33973
	404.985	0.71929	0.75931	0.82015	0.31488
	405.467	0.71859	0.75836	0.8188	0.29379
	405.949	0.71953	0.75909	0.8194	0.2844
	406.431	0.72166	0.76104	0.82151	0.29046
	406.913	0.72413	0.76334	0.82428	0.3084
	407.395	0.72598	0.76505	0.82667	0.33057
	407.877	0.72644	0.76541	0.82781	0.35051
	408.36	0.72518	0.76415	0.82726	0.36519
	408.842	0.72246	0.76155	0.82516	0.37468
	409.324	0.71903	0.7584	0.8222	0.38101
	409.806	0.71581	0.75561	0.81929	0.38678
	410.288	0.7136	0.75394	0.81724	0.39326
	410.77	0.71283	0.75376	0.81651	0.39966
	411.252	0.71345	0.75494	0.81711	0.40404
	411.734	0.71503	0.75696	0.81859	0.40498
	412.217	0.71683	0.75901	0.82024	0.40234
	412.699	0.71809	0.76029	0.82127	0.39747
	413.181	0.71823	0.76023	0.8211	0.39284
	413.663	0.71704	0.75867	0.81954	0.39103
	414.145	0.71475	0.75594	0.81683	0.39302
	414.627	0.7119	0.75268	0.81358	0.39746
	415.109	0.70918	0.74968	0.81053	0.40166
	415.591	0.70722	0.74763	0.80837	0.40326
	416.074	0.7064	0.74697	0.80755	0.40105
	416.556	0.7068	0.74777	0.80818	0.39524
	417.038	0.70807	0.74964	0.80992	0.38752
	417.52	0.70944	0.75173	0.81196	0.38101
	418.002	0.70993	0.75284	0.81317	0.37858
	418.484	0.70871	0.75193	0.8125	0.37933
	418.966	0.70566	0.74873	0.80963	0.3778
	419.448	0.70155	0.74404	0.80526	0.36927
	419.931	0.69767	0.73936	0.80078	0.35401
	420.413	0.69515	0.73602	0.79745	0.33624
	420.895	0.69447	0.73467	0.79593	0.32124
	421.377	0.6955	0.73519	0.79618	0.31295
	421.859	0.69766	0.73698	0.79765	0.31265
	422.341	0.70015	0.73922	0.79957	0.31904
	422.823	0.70219	0.74107	0.8011	0.32947
	423.305	0.70318	0.7419	0.80163	0.34136
	423.788	0.70285	0.74144	0.80084	0.35309
	424.27	0.70136	0.73985	0.79887	0.36418
	424.752	0.69919	0.73766	0.79623	0.37479
	425.234	0.69703	0.73558	0.79364	0.3849
	425.716	0.69551	0.73424	0.79174	0.39365
	426.198	0.69497	0.73401	0.79096	0.39948
	426.68	0.69543	0.73488	0.79134	0.40088
	427.162	0.6966	0.73651	0.79259	0.39705
	427.645	0.69795	0.73835	0.79421	0.38823
	428.127	0.69892	0.73979	0.79558	0.37577
	428.609	0.69906	0.74034	0.79624	0.36199
	429.091	0.69819	0.73979	0.79595	0.34964
	429.573	0.69647	0.73829	0.79479	0.3409
	430.055	0.69434	0.73626	0.79318	0.33653
	430.537	0.69239	0.7343	0.79165	0.33582
	431.019	0.69113	0.73293	0.79074	0.33736
	431.502	0.69088	0.73246	0.79075	0.33999
	431.984	0.69161	0.73286	0.79169	0.34329
	432.466	0.69304	0.73382	0.79328	0.34747
	432.948	0.69466	0.73485	0.79503	0.35275
	433.43	0.6959	0.73539	0.79638	0.35879
	433.912	0.69634	0.73506	0.79693	0.36448
	434.394	0.69581	0.73375	0.7965	0.36831
	434.876	0.69449	0.7317	0.7953	0.36909
	435.359	0.69282	0.72942	0.7938	0.36646
	435.841	0.69135	0.72751	0.79257	0.36123
	436.323	0.69056	0.72644	0.7921	0.3552
	436.805	0.69064	0.7264	0.79261	0.35047
	437.287	0.69151	0.72727	0.79401	0.34843
	437.769	0.69281	0.72864	0.79591	0.34917
	438.251	0.69405	0.73	0.7978	0.3518
	438.733	0.69476	0.73086	0.79915	0.35523
	439.216	0.69462	0.7309	0.79961	0.3588
	439.698	0.6936	0.7301	0.7991	0.36249
	440.18	0.69194	0.72872	0.79785	0.36669
	440.662	0.6901	0.72724	0.79633	0.37181
	441.144	0.68861	0.72618	0.79507	0.37764
	441.626	0.6879	0.72596	0.79454	0.38319
	442.108	0.68812	0.72671	0.79493	0.38695
	442.59	0.68916	0.72824	0.79612	0.38763
	443.072	0.69061	0.7301	0.79774	0.38478
	443.555	0.69193	0.7317	0.79921	0.37896
	444.037	0.69263	0.73252	0.80004	0.37147
	444.519	0.69245	0.73229	0.79994	0.36373
	445.001	0.69143	0.73107	0.79896	0.35673
	445.483	0.6899	0.72924	0.79744	0.35065
	445.965	0.68832	0.7273	0.79588	0.34515
	446.447	0.68715	0.72575	0.79476	0.33986
	446.93	0.68666	0.72488	0.79437	0.33488
	447.412	0.68688	0.72473	0.79476	0.33088
	447.894	0.68758	0.72507	0.7957	0.32888
	448.376	0.68839	0.72553	0.79681	0.32962
	448.858	0.68888	0.72569	0.79762	0.33304
	449.34	0.68871	0.72521	0.79777	0.33821
	449.822	0.68774	0.72397	0.79708	0.34372
	450.304	0.68607	0.72208	0.79567	0.34818
	450.786	0.68402	0.7199	0.79385	0.35067
	451.269	0.68203	0.71785	0.79209	0.35095
	451.751	0.68047	0.71635	0.79083	0.34945
	452.233	0.67961	0.71562	0.79033	0.34706
	452.715	0.67945	0.71567	0.79062	0.34465
	453.197	0.67978	0.71626	0.79149	0.34261
	453.679	0.68024	0.71702	0.79254	0.34076
	454.161	0.6804	0.71751	0.79333	0.33868
	454.644	0.67993	0.71738	0.79348	0.33612
	455.126	0.67871	0.71651	0.79284	0.33322
	455.608	0.67684	0.715	0.7915	0.33048
	456.09	0.67466	0.71321	0.78982	0.32856
	456.572	0.67264	0.7116	0.7883	0.32793
	457.054	0.67121	0.71059	0.78738	0.32843
	457.536	0.6706	0.7104	0.78734	0.32924
	458.018	0.67078	0.71093	0.7881	0.32938
	458.5	0.67141	0.71185	0.78933	0.32843
	458.983	0.67203	0.71265	0.79049	0.32679
	459.465	0.67223	0.7129	0.79109	0.32535
	459.947	0.67174	0.71235	0.79084	0.32496
	460.429	0.67058	0.71105	0.78974	0.32589
	460.911	0.669	0.70927	0.78808	0.32786
	461.393	0.66736	0.70739	0.78626	0.33014
	461.875	0.66601	0.70579	0.78472	0.33198
	462.358	0.6652	0.7047	0.78376	0.33288
	462.84	0.66497	0.70418	0.78347	0.33284
	463.322	0.6652	0.70408	0.78375	0.33219
	463.804	0.66562	0.70412	0.78432	0.33137
	464.286	0.66586	0.70397	0.78483	0.33055
	464.768	0.66565	0.70332	0.78492	0.32951
	465.25	0.66481	0.70205	0.7844	0.32773
	465.732	0.6634	0.70022	0.78328	0.32476
	466.214	0.66165	0.69809	0.78178	0.32054
	466.697	0.65991	0.69602	0.78026	0.31557
	467.179	0.65852	0.69438	0.77909	0.31091
	467.661	0.65773	0.6934	0.77852	0.30774
	468.143	0.65758	0.69312	0.77862	0.30683
	468.625	0.65794	0.69339	0.77927	0.3081
	469.107	0.65853	0.69393	0.78015	0.31079
	469.589	0.659	0.69437	0.78087	0.31384
	470.072	0.65903	0.69442	0.78108	0.31639
	470.554	0.65849	0.69394	0.78059	0.318
	471.036	0.65742	0.69301	0.77944	0.3186
	471.518	0.65611	0.69193	0.77793	0.3184
	472	0.65494	0.69107	0.77647	0.31759
	472.482	0.65426	0.69079	0.77547	0.31613
	472.964	0.65426	0.69123	0.77518	0.31383
	473.446	0.6549	0.69233	0.77559	0.31055
	473.928	0.65596	0.69379	0.77646	0.30647
	474.411	0.65705	0.69522	0.7774	0.30209
	474.893	0.65785	0.69624	0.77804	0.29805
	475.375	0.65812	0.69662	0.77811	0.29491
	475.857	0.65784	0.69635	0.77755	0.29289
	476.339	0.65716	0.69559	0.77652	0.29182
	476.821	0.65637	0.69464	0.77532	0.29122
	477.303	0.65576	0.69383	0.77426	0.2906
	477.786	0.6556	0.6934	0.77364	0.28969
	478.268	0.65597	0.69347	0.77358	0.28861
	478.75	0.65682	0.69396	0.77404	0.28775
	479.232	0.65795	0.69468	0.77481	0.28752
	479.714	0.65906	0.69535	0.77559	0.28805
	480.196	0.65987	0.69569	0.77607	0.28912
	480.678	0.6602	0.69554	0.77603	0.2902
	481.16	0.66003	0.6949	0.77545	0.29081
	481.642	0.65949	0.69394	0.77446	0.29075
	482.125	0.65886	0.69293	0.77335	0.29026
	482.607	0.65843	0.69219	0.77245	0.28997
	483.089	0.65843	0.69194	0.77202	0.29059
	483.571	0.65894	0.69226	0.77216	0.29257
	484.053	0.65986	0.69305	0.77281	0.29577
	484.535	0.66095	0.69406	0.77372	0.29953
	485.017	0.66189	0.69497	0.77455	0.30297
	485.5	0.66242	0.69553	0.775	0.30537
	485.982	0.6624	0.69561	0.77489	0.30643
	486.464	0.66189	0.69528	0.77426	0.30623
	486.946	0.66109	0.69476	0.7733	0.30505
	487.428	0.6603	0.69434	0.77229	0.30307
	487.91	0.65978	0.69428	0.77152	0.30033
	488.392	0.65972	0.69473	0.77118	0.29667
	488.874	0.66014	0.69569	0.77132	0.29193
	489.356	0.66092	0.69701	0.77181	0.28617
	489.839	0.66181	0.69842	0.77244	0.27976
	490.321	0.66253	0.6996	0.77291	0.27336
	490.803	0.66285	0.70027	0.77298	0.26779
	491.285	0.66265	0.70031	0.77255	0.26365
	491.767	0.66198	0.69976	0.77167	0.26118
	492.249	0.66107	0.69882	0.77059	0.2602
	492.731	0.66018	0.69778	0.76958	0.2603
	493.214	0.65956	0.69689	0.76893	0.26118
	493.696	0.65936	0.6963	0.76877	0.2627
	494.178	0.65955	0.69599	0.76909	0.26487
	494.66	0.65998	0.69582	0.76973	0.26769
	495.142	0.66042	0.69558	0.77042	0.27091
	495.624	0.66061	0.69505	0.77088	0.27405
	496.106	0.66039	0.69411	0.7709	0.27655
	496.588	0.65971	0.69277	0.77042	0.27802
	497.07	0.65868	0.69119	0.76953	0.27842
	497.553	0.65752	0.68962	0.76845	0.27819
	498.035	0.65647	0.68832	0.76745	0.27808
	498.517	0.65574	0.68752	0.76674	0.27889
	498.999	0.65542	0.6873	0.76646	0.28118
	499.481	0.6555	0.68762	0.76659	0.28517
	499.963	0.65581	0.68829	0.76699	0.29071
	500.445	0.65612	0.68904	0.76742	0.29754
	500.928	0.65618	0.6896	0.76763	0.30532
	501.41	0.65582	0.68975	0.76743	0.31373
	501.892	0.65503	0.68946	0.76679	0.32233
	502.374	0.65394	0.68883	0.76584	0.33042
	502.856	0.65278	0.68808	0.76482	0.33714
	503.338	0.65183	0.68748	0.76401	0.34161
	503.82	0.65126	0.6872	0.7636	0.3432
	504.302	0.65113	0.68729	0.76366	0.34164
	504.784	0.65136	0.68767	0.7641	0.33707
	505.267	0.65174	0.68813	0.76471	0.33004
	505.749	0.65202	0.68843	0.76524	0.32149
	506.231	0.65201	0.68836	0.76544	0.31262
	506.713	0.65158	0.68784	0.7652	0.30471
	507.195	0.65078	0.68691	0.76453	0.29873
	507.677	0.64977	0.68574	0.7636	0.29519
	508.159	0.64877	0.68457	0.76265	0.29412
	508.642	0.64801	0.68364	0.76192	0.29533
	509.124	0.64763	0.68309	0.76157	0.29856
	509.606	0.64766	0.68292	0.76162	0.30352
	510.088	0.64797	0.68304	0.76197	0.30983
	510.57	0.64839	0.68324	0.76242	0.31685
	511.052	0.64869	0.68332	0.76274	0.32373
	511.534	0.6487	0.6831	0.76276	0.32958
	512.016	0.64835	0.68255	0.7624	0.3337
	512.499	0.6477	0.68171	0.76171	0.33575
	512.981	0.64689	0.68077	0.76087	0.33587
	513.463	0.64614	0.67993	0.7601	0.33452
	513.945	0.64563	0.67939	0.75962	0.33233
	514.427	0.64546	0.67925	0.75955	0.32981
	514.909	0.64564	0.6795	0.7599	0.32729
	515.391	0.64604	0.68004	0.76055	0.32484
	515.873	0.64648	0.68065	0.76129	0.32246
	516.356	0.64672	0.68111	0.76186	0.32018
	516.838	0.6466	0.68125	0.76205	0.31819
	517.32	0.64609	0.68104	0.76178	0.31681
	517.802	0.64526	0.68055	0.76113	0.31626
	518.284	0.64435	0.68001	0.7603	0.31649
	518.766	0.64358	0.67965	0.75954	0.31711
	519.248	0.64316	0.67964	0.75907	0.31753
	519.73	0.64315	0.68005	0.75899	0.31725
	520.212	0.64351	0.68079	0.75927	0.31605
	520.695	0.64407	0.6817	0.75975	0.31409
	521.177	0.64462	0.68256	0.76022	0.31179
	521.659	0.64496	0.68315	0.76049	0.30964
	522.141	0.64497	0.68337	0.76043	0.30801
	522.623	0.64464	0.6832	0.76003	0.30704
	523.105	0.64407	0.68273	0.7594	0.30664
	523.587	0.64342	0.68213	0.75871	0.30666
	524.069	0.64288	0.68157	0.75817	0.30697
	524.552	0.64261	0.6812	0.75795	0.30756
	525.034	0.64265	0.68106	0.75811	0.30853
	525.516	0.64296	0.68109	0.7586	0.30996
	525.998	0.6434	0.68116	0.75925	0.31171
	526.48	0.64378	0.68107	0.75985	0.31346
	526.962	0.64391	0.6807	0.76019	0.31473
	527.444	0.64374	0.67998	0.76018	0.31518
	527.927	0.64328	0.679	0.75982	0.31472
	528.409	0.64267	0.67792	0.75925	0.31353
	528.891	0.6421	0.67694	0.75867	0.31197
	529.373	0.64173	0.67625	0.75827	0.31042
	529.855	0.64167	0.67596	0.75817	0.30913
	530.337	0.64192	0.67607	0.75841	0.30817
	530.819	0.64241	0.6765	0.7589	0.30741
	531.301	0.64296	0.67708	0.75949	0.30668
	531.783	0.6434	0.67764	0.76	0.30587
	532.266	0.64359	0.67803	0.76027	0.30505
	532.748	0.64347	0.6782	0.76024	0.30439
	533.23	0.64306	0.67817	0.75995	0.30409
	533.712	0.64251	0.67807	0.75952	0.30418
	534.194	0.64198	0.67805	0.75913	0.30452
	534.676	0.64163	0.67825	0.75896	0.30479
	535.158	0.64157	0.67873	0.75909	0.30465
	535.64	0.64179	0.67947	0.75953	0.3039
	536.123	0.6422	0.68034	0.76016	0.30255
	536.605	0.64265	0.68116	0.76082	0.30084
	537.087	0.64299	0.68175	0.76131	0.29912
	537.569	0.64309	0.68199	0.76149	0.29765
	538.051	0.64292	0.68183	0.76133	0.2966
	538.533	0.64255	0.68136	0.76089	0.29593
	539.015	0.64211	0.68071	0.76034	0.29556
	539.497	0.64177	0.68007	0.75985	0.29544
	539.98	0.64164	0.67957	0.75959	0.29562
	540.462	0.6418	0.67929	0.75964	0.29617
	540.944	0.64219	0.67918	0.75999	0.29711
	541.426	0.64271	0.67915	0.76051	0.29831
	541.908	0.64317	0.67905	0.76103	0.29948
	542.39	0.64344	0.67874	0.76139	0.30023
	542.872	0.6434	0.67814	0.76145	0.30024
	543.354	0.64304	0.67728	0.7612	0.2994
	543.837	0.64247	0.67627	0.76071	0.29784
	544.319	0.64182	0.67527	0.76013	0.2959
	544.801	0.64126	0.67447	0.75965	0.29397
	545.283	0.64094	0.674	0.75941	0.29236
	545.765	0.6409	0.6739	0.75947	0.29114
	546.247	0.64109	0.67412	0.75977	0.29023
	546.729	0.64138	0.67451	0.76018	0.28942
	547.211	0.64162	0.67492	0.76053	0.28861
	547.694	0.64164	0.67517	0.76064	0.28781
	548.176	0.64138	0.6752	0.76042	0.2872
	548.658	0.64085	0.67501	0.75988	0.28693
	549.14	0.64015	0.6747	0.75913	0.28706
	549.622	0.63944	0.67444	0.75833	0.28742
	550.104	0.63888	0.67435	0.75766	0.28772
	550.586	0.63857	0.67451	0.75723	0.28764
	551.068	0.6385	0.67493	0.75707	0.28702
	551.551	0.63862	0.67549	0.7571	0.28586
	552.033	0.63879	0.67604	0.75718	0.28439
	552.515	0.63884	0.67641	0.75713	0.28289
	552.997	0.63867	0.67645	0.75682	0.28155
	553.479	0.63821	0.67613	0.75618	0.28046
	553.961	0.63752	0.67546	0.75523	0.27955
	554.443	0.6367	0.67457	0.75409	0.27873
	554.925	0.63591	0.67362	0.75292	0.27794
	555.408	0.63528	0.67275	0.75184	0.27727
	555.89	0.63488	0.67204	0.75095	0.27686
	556.372	0.6347	0.67148	0.75024	0.27684
	556.854	0.63465	0.671	0.7496	0.27719
	557.336	0.6346	0.67046	0.74891	0.27774
	557.818	0.6344	0.66974	0.748	0.2782
	558.3	0.63395	0.66875	0.74676	0.27832
	558.783	0.63322	0.66749	0.74517	0.278
	559.264	0.63228	0.66603	0.7433	0.27734
	559.747	0.63124	0.66451	0.74127	0.27658
	560.229	0.63024	0.66308	0.73924	0.27599
	560.711	0.6294	0.66186	0.73735	0.27568
	561.193	0.62877	0.6609	0.73564	0.2756
	561.675	0.62831	0.66018	0.73411	0.27551
	562.157	0.62793	0.65958	0.73265	0.27518
	562.639	0.62748	0.65899	0.73111	0.27448
	563.122	0.62685	0.65827	0.72937	0.27347
	563.604	0.62595	0.65736	0.72735	0.27239
	564.086	0.6248	0.65625	0.72503	0.27154
	564.568	0.62345	0.65501	0.72251	0.2711
	565.05	0.62205	0.65376	0.7199	0.27109
	565.532	0.62073	0.65261	0.71737	0.27135
	566.014	0.61959	0.65165	0.71503	0.27166
	566.496	0.61868	0.6509	0.71293	0.27187
	566.979	0.61794	0.6503	0.71106	0.27196
	567.461	0.6173	0.64974	0.70934	0.27203
	567.943	0.61663	0.64909	0.70765	0.27227
	568.425	0.61582	0.64825	0.70591	0.27275
	568.907	0.61484	0.64719	0.70409	0.27343
	569.389	0.61371	0.64593	0.70221	0.27411
	569.871	0.61255	0.6446	0.70039	0.2746
	570.353	0.61148	0.64334	0.69876	0.27477
	570.836	0.61062	0.64228	0.69744	0.27464
	571.318	0.61007	0.6415	0.69651	0.27438
	571.8	0.60982	0.641	0.69599	0.27417
	572.282	0.60983	0.64074	0.69584	0.27415
	572.764	0.60999	0.64061	0.69595	0.27428
	573.246	0.61019	0.64052	0.69622	0.27444
	573.728	0.61034	0.64037	0.69656	0.27444
	574.21	0.61039	0.64015	0.69692	0.27416
	574.692	0.61038	0.63991	0.69734	0.27359
	575.175	0.61038	0.63974	0.69788	0.27284
	575.657	0.61051	0.63977	0.69864	0.2721
	576.139	0.61086	0.64011	0.6997	0.27148
	576.621	0.61148	0.64081	0.70112	0.27099
	577.103	0.61233	0.64186	0.70286	0.2705
	577.585	0.61334	0.64316	0.70485	0.26982
	578.067	0.61439	0.6446	0.70696	0.26879
	578.55	0.61535	0.64604	0.70906	0.26734
	579.032	0.61612	0.64739	0.71104	0.26552
	579.514	0.61669	0.64861	0.71287	0.26342
	579.996	0.61709	0.64974	0.71457	0.26119
	580.478	0.61743	0.65085	0.71622	0.25896
	580.96	0.61782	0.65203	0.71792	0.25687
	581.442	0.61835	0.65336	0.71976	0.25506
	581.924	0.61905	0.65486	0.72177	0.25374
	582.407	0.61991	0.65647	0.72393	0.25313
	582.889	0.62083	0.6581	0.72614	0.25342
	583.371	0.6217	0.65961	0.72828	0.25465
	583.853	0.62241	0.66087	0.73024	0.25666
	584.335	0.62288	0.66181	0.73193	0.2591
	584.817	0.62311	0.66242	0.73335	0.2615
	585.299	0.62318	0.66277	0.73455	0.26343
	585.781	0.62319	0.66297	0.73564	0.26464
	586.264	0.62327	0.66312	0.73673	0.26511
	586.746	0.62349	0.66333	0.73791	0.26505
	587.228	0.6239	0.66362	0.73923	0.2647
	587.71	0.62445	0.66397	0.74065	0.26429
	588.192	0.62506	0.6643	0.74207	0.26386
	588.674	0.62561	0.66452	0.74337	0.26335
	589.156	0.626	0.66453	0.74446	0.2626
	589.638	0.62616	0.66431	0.74526	0.26153
	590.12	0.6261	0.66389	0.74579	0.26014
	590.603	0.6259	0.66337	0.74612	0.25858
	591.085	0.62567	0.66289	0.74637	0.25703
	591.567	0.62552	0.66258	0.74667	0.25565
	592.049	0.62554	0.66253	0.74712	0.25449
	592.531	0.62574	0.66278	0.74775	0.25352
	593.013	0.62608	0.66326	0.7485	0.25269
	593.495	0.62645	0.66388	0.74928	0.25204
	593.977	0.62675	0.66453	0.74997	0.25173
	594.46	0.62689	0.6651	0.75047	0.252
	594.942	0.62684	0.66555	0.75074	0.25307
	595.424	0.62664	0.66591	0.75082	0.25503
	595.906	0.62638	0.66625	0.7508	0.25779
	596.388	0.62617	0.66665	0.7508	0.26107
	596.87	0.62611	0.6672	0.75092	0.26451
	597.352	0.62628	0.66794	0.75124	0.26779
	597.835	0.62665	0.66883	0.75175	0.27073
	598.317	0.62716	0.6698	0.7524	0.27325
	598.799	0.62771	0.67071	0.75307	0.27538
	599.281	0.62819	0.67144	0.75365	0.27713
	599.763	0.62849	0.6719	0.75405	0.2785
	600.245	0.6286	0.67207	0.75423	0.27943
	600.727	0.62855	0.67198	0.75424	0.27987
	601.209	0.62841	0.67175	0.75418	0.27986
	601.692	0.62831	0.67148	0.75417	0.27952
	602.174	0.62832	0.67126	0.75432	0.27903
	602.656	0.62849	0.67116	0.75467	0.27856
	603.138	0.6288	0.67116	0.75521	0.27817
	603.62	0.62916	0.67119	0.75587	0.27785
	604.102	0.62949	0.67116	0.75653	0.27746
	604.584	0.62969	0.67101	0.75708	0.27689
	605.066	0.62971	0.67068	0.75746	0.2761
	605.548	0.62954	0.67021	0.75765	0.27517
	606.031	0.62926	0.66967	0.75771	0.27425
	606.513	0.62896	0.66918	0.75773	0.27348
	606.995	0.62876	0.66885	0.75783	0.27294
	607.477	0.62875	0.66877	0.75809	0.27256
	607.959	0.62894	0.66895	0.75854	0.27222
	608.441	0.6293	0.66938	0.75916	0.27175
	608.923	0.62975	0.66995	0.75985	0.27105
	609.405	0.63018	0.67056	0.76051	0.27017
	609.888	0.63048	0.6711	0.76103	0.26923
	610.37	0.63059	0.67153	0.76135	0.26839
	610.852	0.63051	0.67184	0.76149	0.26773
	611.334	0.63031	0.6721	0.76151	0.26725
	611.816	0.63008	0.67238	0.76151	0.26684
	612.298	0.62992	0.67277	0.7616	0.26636
	612.78	0.62989	0.67332	0.76187	0.26573
	613.263	0.63001	0.67401	0.76231	0.26497
	613.745	0.63023	0.67479	0.7629	0.26415
	614.227	0.63048	0.67553	0.76353	0.26342
	614.709	0.63066	0.67613	0.7641	0.26282
	615.191	0.63069	0.67648	0.76451	0.26234
	615.673	0.63053	0.67655	0.76472	0.26187
	616.155	0.63022	0.67636	0.76475	0.2613
	616.637	0.62985	0.67599	0.76469	0.26055
	617.12	0.62951	0.67558	0.76465	0.25969
	617.602	0.62933	0.67522	0.76475	0.25884
	618.084	0.62934	0.67497	0.76504	0.25813
	618.566	0.62957	0.67486	0.76552	0.25763
	619.048	0.62994	0.67482	0.76612	0.2573
	619.53	0.63037	0.67477	0.76673	0.25701
	620.012	0.63074	0.67462	0.76724	0.25664
	620.494	0.631	0.67433	0.76756	0.25612
	620.976	0.6311	0.67389	0.76767	0.25549
	621.459	0.6311	0.67336	0.76762	0.25486
	621.941	0.63106	0.67284	0.76749	0.25435
	622.423	0.63107	0.67244	0.7674	0.254
	622.905	0.63122	0.67226	0.76746	0.25378
	623.387	0.63154	0.67234	0.76771	0.25354
	623.869	0.63202	0.67267	0.76815	0.25314
	624.351	0.63259	0.67319	0.76871	0.25251
	624.833	0.63315	0.67381	0.76928	0.2517
	625.316	0.63363	0.67441	0.76977	0.25084
	625.798	0.63395	0.67495	0.77009	0.25009
	626.28	0.63411	0.67541	0.77025	0.24956
	626.762	0.63419	0.67584	0.77027	0.24922
	627.244	0.63426	0.67631	0.77027	0.24896
	627.726	0.63442	0.67691	0.77035	0.24862
	628.208	0.63476	0.67768	0.7706	0.24813
	628.691	0.6353	0.67863	0.77103	0.24749
	629.173	0.636	0.67971	0.77162	0.2468
	629.655	0.63679	0.68082	0.77229	0.24617
	630.137	0.63757	0.68183	0.77293	0.24566
	630.619	0.63824	0.68264	0.77344	0.24525
	631.101	0.63875	0.6832	0.77376	0.24482
	631.583	0.6391	0.6835	0.77391	0.24422
	632.065	0.63935	0.6836	0.77394	0.2434
	632.548	0.63959	0.68359	0.77396	0.24239
	633.03	0.6399	0.68357	0.77407	0.2413
	633.512	0.64035	0.6836	0.77435	0.24029
	633.994	0.64094	0.68372	0.7748	0.23945
	634.476	0.64164	0.68387	0.7754	0.23879
	634.958	0.64235	0.68399	0.77602	0.23821
	635.44	0.64297	0.684	0.77658	0.2376
	635.922	0.64342	0.68382	0.77696	0.2369
	636.404	0.64366	0.68346	0.77713	0.23614
	636.887	0.64371	0.68295	0.77711	0.23542
	637.369	0.64365	0.6824	0.77699	0.23485
	637.851	0.64358	0.68193	0.77687	0.23447
	638.333	0.6436	0.68163	0.77687	0.23423
	638.815	0.64376	0.68157	0.77704	0.23398
	639.297	0.64406	0.68175	0.7774	0.23357
	639.779	0.64445	0.6821	0.77788	0.23289
	640.261	0.64484	0.68255	0.77838	0.23198
	640.744	0.64514	0.68299	0.77879	0.23092
	641.226	0.64528	0.68334	0.77903	0.22987
	641.708	0.64523	0.68359	0.77906	0.2289
	642.19	0.64504	0.68376	0.77893	0.22803
	642.672	0.64479	0.68393	0.77871	0.22719
	643.154	0.64458	0.68418	0.77852	0.2263
	643.636	0.64449	0.68458	0.77846	0.22536
	644.119	0.64456	0.68515	0.77857	0.22445
	644.601	0.64479	0.68586	0.77885	0.22372
	645.083	0.64509	0.68662	0.77922	0.22332
	645.565	0.64538	0.68731	0.77959	0.22327
	646.047	0.64556	0.68782	0.77986	0.22347
	646.529	0.64557	0.68808	0.77995	0.2237
	647.011	0.64541	0.68807	0.77987	0.22376
	647.493	0.64513	0.68785	0.77966	0.22355
	647.976	0.64481	0.68752	0.77944	0.22313
	648.458	0.64458	0.68718	0.77932	0.22269
	648.94	0.6445	0.68692	0.77938	0.22252
	649.422	0.6446	0.68678	0.77966	0.22279
	649.904	0.64486	0.68674	0.78013	0.22357
	650.386	0.6452	0.68672	0.7807	0.22473
	650.868	0.64551	0.68663	0.78124	0.22605
	651.35	0.64572	0.68641	0.78165	0.22733
	651.832	0.64577	0.686	0.78185	0.22844
	652.315	0.64566	0.68546	0.78186	0.22936
	652.797	0.64547	0.68486	0.78174	0.23014
	653.279	0.64528	0.6843	0.78159	0.23083
	653.761	0.6452	0.68391	0.78153	0.23144
	654.243	0.64528	0.68375	0.78162	0.23192
	654.725	0.64552	0.68383	0.7819	0.23219
	655.207	0.64588	0.68411	0.78231	0.23221
	655.689	0.64627	0.68451	0.78277	0.23201
	656.172	0.64657	0.68492	0.78316	0.23168
	656.654	0.64671	0.68526	0.7834	0.23131
	657.136	0.64664	0.68549	0.78344	0.23096
	657.618	0.64639	0.68563	0.78331	0.23058
	658.1	0.64604	0.68574	0.7831	0.23009
	658.582	0.64568	0.68592	0.7829	0.22939
	659.064	0.64542	0.68623	0.78283	0.22844
	659.546	0.6453	0.68671	0.78296	0.22733
	660.029	0.64532	0.68732	0.78327	0.22618
	660.511	0.64543	0.68799	0.78371	0.22515
	660.993	0.64553	0.6886	0.78418	0.22434
	661.475	0.64555	0.68905	0.78456	0.22372
	661.957	0.64541	0.68927	0.78478	0.2232
	662.439	0.64512	0.68925	0.78482	0.22269
	662.921	0.6447	0.68903	0.78469	0.22215
	663.403	0.64424	0.68869	0.78447	0.22161
	663.886	0.64383	0.68834	0.78425	0.22119
	664.368	0.64354	0.68804	0.78412	0.22096
	664.85	0.64339	0.68783	0.78411	0.22098
	665.332	0.64339	0.68769	0.78421	0.22118
	665.814	0.64345	0.68753	0.78438	0.22143
	666.296	0.64346	0.68723	0.7845	0.2215
	666.778	0.64329	0.68663	0.78446	0.22115
	667.26	0.64281	0.68566	0.78418	0.22021
	667.743	0.64201	0.68431	0.78365	0.21867
	668.225	0.64097	0.68276	0.783	0.21691
	668.707	0.63989	0.68127	0.78244	0.2154
	669.189	0.63898	0.68012	0.78216	0.2144
	669.671	0.63837	0.67945	0.78227	0.21378
	670.153	0.63806	0.67926	0.78272	0.21327
	670.635	0.63798	0.67941	0.78338	0.21269
	671.117	0.63799	0.67974	0.78409	0.21202
	671.6	0.63795	0.68011	0.7847	0.2113
	672.082	0.63778	0.68039	0.78511	0.21062
	672.564	0.63743	0.68054	0.78525	0.21004
	673.046	0.63694	0.68058	0.78516	0.20956
	673.528	0.63636	0.68057	0.78491	0.20911
	674.01	0.63581	0.6806	0.78461	0.20861
	674.492	0.63539	0.68077	0.78438	0.208
	674.975	0.63517	0.68114	0.78431	0.20728
	675.457	0.63519	0.68172	0.78443	0.20653
	675.939	0.63542	0.68246	0.78471	0.20583
	676.421	0.63577	0.68327	0.78507	0.20522
	676.903	0.63617	0.68404	0.78541	0.20463
	677.385	0.63651	0.68466	0.78563	0.20396
	677.867	0.63675	0.68509	0.78568	0.2031
	678.349	0.63692	0.68534	0.7856	0.20201
	678.831	0.63704	0.68545	0.78544	0.20076
	679.314	0.63721	0.68552	0.78531	0.19949
	679.796	0.6375	0.68563	0.7853	0.19836
	680.278	0.63793	0.68582	0.78548	0.19747
	680.76	0.6385	0.68608	0.78584	0.19678
	681.242	0.63914	0.68636	0.78632	0.19621
	681.724	0.63975	0.68659	0.78681	0.19561
	682.206	0.64024	0.68667	0.78721	0.1949
	682.688	0.64054	0.68656	0.78743	0.19411
	683.17	0.64063	0.68626	0.78744	0.19331
	683.653	0.64056	0.68583	0.78728	0.19262
	684.135	0.64041	0.68537	0.78704	0.19208
	684.617	0.64028	0.68499	0.78683	0.19164
	685.099	0.64027	0.6848	0.78675	0.19117
	685.581	0.64042	0.68484	0.78683	0.19054
	686.063	0.64075	0.68513	0.78709	0.18968
	686.545	0.64119	0.6856	0.78745	0.18864
	687.028	0.64167	0.68616	0.78782	0.18757
	687.51	0.64211	0.68675	0.7881	0.18662
	687.992	0.64245	0.6873	0.78823	0.18589
	688.474	0.6427	0.68781	0.78821	0.18538
	688.956	0.64289	0.68833	0.78809	0.18498
	689.438	0.6431	0.68891	0.78797	0.18454
	689.92	0.64342	0.68965	0.78795	0.18396
	690.403	0.6439	0.69058	0.7881	0.18326
	690.885	0.64457	0.69172	0.78846	0.1825
	691.367	0.64538	0.693	0.78899	0.1818
	691.849	0.64627	0.69434	0.7896	0.18122
	692.331	0.64713	0.69563	0.79019	0.18073
	692.813	0.64789	0.69676	0.79066	0.18026
	693.295	0.64851	0.6977	0.79097	0.1797
	693.777	0.64898	0.69842	0.79111	0.17903
	694.259	0.64937	0.69899	0.79114	0.17831
	694.742	0.64975	0.69947	0.79117	0.17765
	695.224	0.6502	0.69995	0.79129	0.17719
	695.706	0.65079	0.70048	0.79156	0.17696
	696.188	0.65151	0.70108	0.79201	0.17694
	696.67	0.65234	0.7017	0.7926	0.17698
	697.152	0.6532	0.70228	0.79324	0.17694
	697.634	0.654	0.70276	0.79384	0.17675
	698.116	0.65468	0.70307	0.79433	0.17643
	698.598	0.65521	0.7032	0.79466	0.17609
	699.081	0.6556	0.7032	0.79486	0.17586
	699.563	0.65593	0.70315	0.79499	0.17584
	700.045	0.65627	0.70315	0.79514	0.17601
	700.527	0.6567	0.70328	0.7954	0.17629
	701.009	0.65726	0.70361	0.79582	0.17658
	701.491	0.65796	0.70414	0.7964	0.17681
	701.973	0.65875	0.70483	0.79708	0.17702
	702.456	0.65955	0.70559	0.79778	0.17731
	702.938	0.66027	0.70636	0.79841	0.17779
	703.42	0.66086	0.70707	0.7989	0.17853
	703.902	0.66128	0.70769	0.79921	0.17951
	704.384	0.66157	0.70825	0.79938	0.18062
	704.866	0.66178	0.70881	0.79948	0.18171
	705.348	0.66199	0.70942	0.7996	0.1827
	705.83	0.66227	0.71015	0.79981	0.18355
	706.312	0.66265	0.711	0.80015	0.18431
	706.795	0.66311	0.71193	0.80062	0.18501
	707.277	0.66361	0.71287	0.80114	0.18567
	707.759	0.66407	0.71371	0.80163	0.18625
	708.241	0.66441	0.71436	0.802	0.18663
	708.723	0.66458	0.71476	0.8022	0.18674
	709.205	0.66459	0.7149	0.80222	0.18656
	709.687	0.66448	0.71483	0.8021	0.18617
	710.17	0.66431	0.71461	0.80194	0.18572
	710.652	0.66418	0.71434	0.80182	0.1854
	711.134	0.66415	0.71409	0.80182	0.18534
	711.616	0.66424	0.7139	0.80196	0.18557
	712.098	0.66443	0.71374	0.80224	0.18606
	712.58	0.66466	0.71358	0.80259	0.18672
	713.062	0.66483	0.71334	0.80291	0.1875
	713.544	0.66487	0.71297	0.80312	0.1884
	714.027	0.66474	0.71246	0.80319	0.18945
	714.509	0.66443	0.71183	0.80312	0.19068
	714.991	0.664	0.71114	0.80296	0.19208
	715.473	0.66351	0.7105	0.8028	0.19353
	715.955	0.66305	0.71	0.80273	0.1949
	716.437	0.6627	0.7097	0.80284	0.19605
	716.919	0.66248	0.70963	0.80312	0.19692
	717.401	0.66238	0.70974	0.80358	0.19752
	717.884	0.66237	0.70999	0.80413	0.19796
	718.366	0.6624	0.71029	0.80469	0.19833
	718.848	0.66241	0.71058	0.80521	0.19871
	719.33	0.6624	0.71084	0.80564	0.19908
	719.812	0.66239	0.71108	0.80602	0.19937
	720.294	0.66245	0.71136	0.80639	0.19949
	720.776	0.66265	0.71176	0.80685	0.19941
	721.258	0.66303	0.71234	0.80747	0.19917
	721.74	0.66363	0.71313	0.80828	0.19887
	722.223	0.66441	0.71411	0.80928	0.19862
	722.705	0.6653	0.71522	0.81039	0.19849
	723.187	0.66622	0.71635	0.81151	0.19842
	723.669	0.66705	0.7174	0.81255	0.19834
	724.151	0.66773	0.71831	0.81342	0.19814
	724.633	0.66822	0.71903	0.81409	0.19777
	725.115	0.66855	0.71958	0.81458	0.19728
	725.597	0.66877	0.72001	0.81497	0.19676
	726.08	0.66896	0.7204	0.81533	0.19633
	726.562	0.66919	0.72079	0.81575	0.19608
	727.044	0.6695	0.72121	0.81626	0.19601
	727.526	0.66988	0.72165	0.81685	0.19604
	728.008	0.67029	0.72205	0.81746	0.19609
	728.49	0.67067	0.72232	0.818	0.1961
	728.972	0.67094	0.72239	0.81837	0.19607
	729.455	0.67106	0.72222	0.81852	0.19607
	729.937	0.67103	0.72181	0.81842	0.19618
	730.419	0.67088	0.7212	0.81811	0.19643
	730.901	0.67068	0.72047	0.81766	0.19678
	731.383	0.6705	0.7197	0.81716	0.19715
	731.865	0.67038	0.71897	0.81665	0.19746
	732.347	0.67032	0.71829	0.81615	0.19769
	732.829	0.67028	0.71764	0.81564	0.19787
	733.312	0.6702	0.71696	0.81503	0.19814
	733.794	0.66997	0.71616	0.81423	0.19861
	734.276	0.66953	0.71519	0.81316	0.19939
	734.758	0.66884	0.71402	0.81178	0.20049
	735.24	0.66789	0.71266	0.81009	0.20188
	735.722	0.66676	0.7112	0.80816	0.20352
	736.204	0.66552	0.70972	0.8061	0.20538
	736.686	0.66427	0.70833	0.80401	0.20752
	737.168	0.66307	0.70709	0.80197	0.20999
	737.651	0.66196	0.70604	0.80003	0.21285
	738.133	0.66091	0.70513	0.79819	0.21609
	738.615	0.65988	0.70432	0.7964	0.2196
	739.097	0.65881	0.70353	0.79464	0.2232
	739.579	0.65763	0.70268	0.79286	0.22672
	740.061	0.65634	0.70174	0.79109	0.23
	740.543	0.65496	0.70072	0.78938	0.23297
	741.025	0.65355	0.69964	0.78783	0.23561
	741.508	0.65217	0.69858	0.78654	0.23794
	741.99	0.6509	0.69757	0.78561	0.23994
	742.472	0.64978	0.69662	0.78508	0.24153
	742.954	0.64878	0.69573	0.78493	0.24266
	743.436	0.64786	0.69483	0.78509	0.24326
	743.918	0.64694	0.69383	0.78544	0.24339
	744.4	0.64595	0.69267	0.78585	0.24317
	744.883	0.64483	0.69129	0.7862	0.24279
	745.365	0.64356	0.68971	0.78644	0.24248
	745.847	0.64217	0.68799	0.78654	0.24239
	746.329	0.64073	0.68621	0.78656	0.24257
	746.811	0.63933	0.6845	0.78653	0.24301
	747.293	0.63805	0.68294	0.78653	0.2436
	747.775	0.63691	0.68161	0.78658	0.24427
	748.257	0.63593	0.68051	0.78666	0.24495
	748.74	0.63506	0.67963	0.78671	0.24563
	749.222	0.63426	0.67889	0.78665	0.24629
	749.704	0.63346	0.67825	0.7864	0.24692
	750.186	0.63263	0.67765	0.78591	0.24744
	750.668	0.63178	0.6771	0.78517	0.24777
	751.15	0.63096	0.6766	0.78422	0.24782
	751.632	0.63022	0.67623	0.78314	0.24757
	752.114	0.62963	0.67602	0.78203	0.24705
	752.596	0.62926	0.67602	0.78096	0.24633
	753.079	0.62909	0.67621	0.77997	0.24551
	753.561	0.62911	0.67655	0.77905	0.24462
	754.043	0.62925	0.67695	0.77815	0.24366
	754.525	0.62941	0.67732	0.7772	0.24257
	755.007	0.62951	0.67757	0.77614	0.24133
	755.489	0.62951	0.67765	0.77495	0.23992
	755.971	0.6294	0.67755	0.77365	0.23843
	756.453	0.62921	0.67732	0.77229	0.23697
	756.936	0.62899	0.677	0.77097	0.23565
	757.418	0.62882	0.67669	0.76978	0.23455
	757.9	0.62873	0.67642	0.76877	0.23366
	758.382	0.62874	0.67621	0.76798	0.23293
	758.864	0.62884	0.67607	0.76737	0.23229
	759.346	0.62897	0.67593	0.76687	0.23172
	759.828	0.6291	0.67577	0.76643	0.23125
	760.311	0.62919	0.67556	0.76599	0.23094
	760.793	0.62924	0.6753	0.76552	0.23086
	761.275	0.62931	0.67506	0.76504	0.23102
	761.757	0.62946	0.67492	0.76464	0.23134
	762.239	0.62979	0.67498	0.76439	0.23169
	762.721	0.63039	0.67534	0.76437	0.23196
	763.203	0.6313	0.67605	0.76464	0.23207
	763.685	0.63252	0.67712	0.76519	0.23203
	764.168	0.63402	0.67852	0.76599	0.2319
	764.65	0.63572	0.68017	0.76695	0.23177
	765.132	0.63754	0.682	0.76798	0.2317
	765.614	0.63941	0.68394	0.76902	0.23168
	766.096	0.64129	0.68595	0.77001	0.23162
	766.578	0.64318	0.68803	0.77096	0.23147
	767.06	0.64511	0.6902	0.77193	0.23116
	767.542	0.64711	0.6925	0.77295	0.23071
	768.024	0.64922	0.69495	0.77408	0.23019
	768.507	0.65144	0.69755	0.77534	0.22968
	768.989	0.65374	0.70025	0.77668	0.22922
	769.471	0.65604	0.70296	0.77805	0.2288
	769.953	0.65825	0.70558	0.77934	0.22839
	770.435	0.66029	0.70801	0.78047	0.2279
	770.917	0.66211	0.7102	0.78139	0.22734
	771.399	0.66368	0.71211	0.78206	0.22674
	771.881	0.66504	0.71377	0.78253	0.22619
	772.364	0.66625	0.71525	0.78286	0.2258
	772.846	0.66739	0.7166	0.78312	0.22562
	773.328	0.66851	0.71788	0.78337	0.22563
	773.81	0.66963	0.71908	0.78363	0.22576
	774.292	0.67071	0.72019	0.78385	0.22593
	774.774	0.67169	0.72112	0.78396	0.22609
	775.256	0.67249	0.72177	0.78387	0.22624
	775.739	0.67304	0.72208	0.7835	0.22644
	776.221	0.67326	0.72199	0.78279	0.22674
	776.703	0.67317	0.7215	0.78173	0.22716
	777.185	0.6728	0.72066	0.78038	0.22768
	777.667	0.67221	0.71955	0.77882	0.22821
	778.149	0.67146	0.71825	0.77713	0.22868
	778.631	0.67061	0.71683	0.77539	0.22902
	779.113	0.66966	0.71531	0.77363	0.22926
	779.596	0.66858	0.71368	0.77185	0.22946
	780.078	0.66733	0.7119	0.77002	0.22967
	780.56	0.66584	0.70993	0.76809	0.2299
	781.042	0.66407	0.70774	0.76606	0.23013
	781.524	0.66202	0.70533	0.76394	0.23025
	782.006	0.65974	0.70277	0.76181	0.2302
	782.488	0.6573	0.70015	0.75977	0.22992
	782.97	0.65481	0.69756	0.75794	0.22945
	783.452	0.65236	0.6951	0.75642	0.22884
	783.935	0.65	0.69281	0.75529	0.22816
	784.417	0.64774	0.69071	0.75454	0.22746
	784.899	0.64556	0.68874	0.75414	0.22668
	785.381	0.64338	0.68683	0.75399	0.22575
	785.863	0.64113	0.68488	0.75397	0.22457
	786.345	0.63876	0.68283	0.75397	0.2231
	786.827	0.63623	0.68065	0.75392	0.22135
	787.309	0.63357	0.67835	0.75374	0.21939
	787.792	0.63083	0.67596	0.75344	0.21732
	788.274	0.62805	0.67354	0.75299	0.21518
	788.756	0.62531	0.67115	0.75238	0.21298
	789.238	0.62261	0.66879	0.75156	0.21066
	789.72	0.61994	0.66646	0.75045	0.20816
	790.202	0.61725	0.6641	0.74894	0.20544
	790.684	0.61448	0.66165	0.74691	0.20253
	791.167	0.61156	0.65904	0.74425	0.19952
	791.649	0.60845	0.65623	0.74091	0.19649
	792.131	0.60514	0.65322	0.73688	0.19345
	792.613	0.60165	0.65002	0.73222	0.19037
	793.095	0.59803	0.64668	0.72702	0.18712
	793.577	0.59431	0.64324	0.72139	0.18359
	794.059	0.59053	0.63969	0.71542	0.17965
	794.541	0.58666	0.63601	0.70919	0.17529
	795.023	0.58265	0.6321	0.70271	0.17051
	795.506	0.57842	0.62786	0.69598	0.16535
	795.988	0.57386	0.62314	0.689	0.15982
	796.47	0.5689	0.61784	0.68176	0.15384
	796.952	0.56347	0.61184	0.67431	0.14731
	797.434	0.55756	0.60511	0.66673	0.14012
	797.916	0.55117	0.59764	0.65913	0.13222
	798.398	0.54434	0.58945	0.65165	0.12366
	798.88	0.53709	0.58056	0.64442	0.11459
	799.362	0.52945	0.57099	0.63755	0.10521
	799.845	0.5214	0.56078	0.63108	0.09573
	800.327	0.51289	0.54991	0.62503	0.08632
	800.809	0.50388	0.53843	0.61937	0.07711
	801.291	0.49436	0.52637	0.61406	0.06825
	801.773	0.48432	0.51387	0.60906	0.05999
	802.255	0.47383	0.5011	0.60436	0.05266
	802.737	0.46301	0.48828	0.59996	0.04669
	803.22	0.45204	0.47568	0.5959	0.04248
	803.702	0.4411	0.46359	0.59224	0.04036
	804.184	0.43041	0.45227	0.58904	0.04048
	804.666	0.42016	0.44194	0.58635	0.04279
	805.148	0.41052	0.43279	0.58417	0.04714
	805.63	0.40164	0.42494	0.58254	0.0533
	806.112	0.39363	0.41849	0.58142	0.06109
	806.595	0.3866	0.41348	0.58083	0.0703
	807.077	0.38065	0.40994	0.58078	0.08072
	807.559	0.37587	0.40789	0.5813	0.09209
	808.041	0.37231	0.4073	0.58245	0.10409
	808.523	0.37002	0.40815	0.58431	0.11637
	809.005	0.36902	0.4104	0.58695	0.12863
	809.487	0.36931	0.41396	0.59041	0.1407
	809.969	0.37083	0.41873	0.59472	0.15252
	810.451	0.3735	0.4246	0.59984	0.16412
	810.934	0.37724	0.43142	0.60571	0.17557
	811.416	0.38191	0.43903	0.6122	0.1869
	811.898	0.38741	0.44729	0.61921	0.19806
	812.38	0.39364	0.45607	0.62661	0.20901
	812.862	0.4005	0.46526	0.63432	0.21969
	813.344	0.40794	0.4748	0.64226	0.23011
	813.826	0.41592	0.48464	0.65042	0.24034
	814.308	0.42442	0.49476	0.65877	0.25049
	814.79	0.43341	0.50515	0.66732	0.26068
	815.273	0.44287	0.51579	0.67605	0.27097
	815.755	0.45277	0.52665	0.68493	0.28136
	816.237	0.46307	0.53769	0.69389	0.2918
	816.719	0.47372	0.54887	0.70288	0.30227
	817.201	0.48467	0.56014	0.71182	0.31279
	817.683	0.49591	0.57149	0.72069	0.32341
	818.165	0.50744	0.58292	0.72948	0.33422
	818.648	0.51927	0.59445	0.7382	0.34531
	819.13	0.53143	0.60611	0.74688	0.35669
	819.612	0.54395	0.61793	0.75555	0.36833
	820.094	0.5568	0.62988	0.7642	0.38017
	820.576	0.56992	0.64191	0.77278	0.39212
	821.058	0.5832	0.65389	0.78118	0.40413
	821.54	0.59647	0.66567	0.78926	0.41615
	822.023	0.60954	0.67707	0.79688	0.42815
	822.505	0.62222	0.68791	0.8039	0.44005
	822.987	0.63434	0.69806	0.81027	0.45173
	823.469	0.6458	0.70745	0.81595	0.46303
	823.951	0.65653	0.71606	0.82101	0.47377
	824.433	0.66652	0.72392	0.82554	0.48381
	824.915	0.67579	0.7311	0.82964	0.49305
	825.397	0.68437	0.73764	0.8334	0.50142
	825.879	0.69225	0.74358	0.83685	0.5089
	826.362	0.69942	0.74892	0.84	0.5155
	826.844	0.70585	0.75365	0.8428	0.52123
	827.326	0.71152	0.75774	0.84522	0.52612
	827.808	0.71643	0.76122	0.84724	0.53024
	828.29	0.72064	0.76414	0.84887	0.53369
	828.772	0.72422	0.7666	0.85019	0.5366
	829.254	0.72733	0.76873	0.85131	0.53909
	829.736	0.73009	0.77069	0.85235	0.54128
	830.218	0.73264	0.7726	0.85342	0.54324
	830.701	0.73505	0.77453	0.85458	0.545
	831.183	0.73736	0.77649	0.85584	0.54658
	831.665	0.73955	0.77845	0.85716	0.54798
	832.147	0.74155	0.78034	0.85844	0.54921
	832.629	0.7433	0.78208	0.8596	0.55031
	833.111	0.74478	0.78361	0.86058	0.5513
	833.593	0.74599	0.78493	0.86136	0.55223
	834.076	0.74698	0.78608	0.86199	0.55311
	834.558	0.74784	0.78711	0.86254	0.55394
	835.04	0.74867	0.78812	0.8631	0.55468
	835.522	0.74956	0.78917	0.86373	0.55534
	836.004	0.75053	0.79025	0.86447	0.55589
	836.486	0.75157	0.79135	0.86529	0.55638
	836.968	0.75264	0.79237	0.86613	0.55682
	837.45	0.75364	0.79324	0.86689	0.55724
	837.933	0.75451	0.79387	0.8675	0.55766
	838.415	0.75521	0.79421	0.86792	0.55806
	838.897	0.75575	0.79429	0.86817	0.55842
	839.379	0.75618	0.79417	0.8683	0.55871
	839.861	0.75659	0.79395	0.86842	0.55892
	840.343	0.75706	0.79373	0.86862	0.55903
	840.825	0.75763	0.7936	0.86898	0.55907
	841.307	0.75833	0.79357	0.8695	0.55905
	841.79	0.75912	0.79363	0.87015	0.55896
	842.272	0.7599	0.79372	0.87085	0.5588
	842.754	0.76059	0.79375	0.87149	0.55855
	843.236	0.76111	0.79368	0.87199	0.55819
	843.718	0.76144	0.7935	0.87231	0.5577
	844.2	0.76158	0.79322	0.87245	0.55711
	844.682	0.76162	0.79295	0.87248	0.55643
	845.164	0.76164	0.79277	0.87249	0.55571
	845.646	0.76173	0.79278	0.87256	0.55494
	846.129	0.76195	0.79303	0.87274	0.55415
	846.611	0.7623	0.79351	0.87305	0.55332
	847.093	0.76275	0.79418	0.87343	0.55245
	847.575	0.76322	0.79494	0.8738	0.55152
	848.057	0.76363	0.79569	0.87409	0.55052
	848.539	0.76392	0.79634	0.87422	0.54947
	849.021	0.76407	0.79688	0.8742	0.54837
	849.504	0.76413	0.7973	0.87406	0.54721
	849.986	0.76416	0.79766	0.87388	0.54599
	850.468	0.76425	0.79805	0.87377	0.54468
	850.95	0.76447	0.79851	0.87382	0.5433
	851.432	0.76486	0.79907	0.87407	0.54185
	851.914	0.76541	0.7997	0.8745	0.54037
	852.396	0.76604	0.80032	0.87505	0.53888
	852.878	0.76665	0.80085	0.87562	0.53741
	853.361	0.76716	0.80119	0.87611	0.53597
	853.843	0.76751	0.80129	0.87644	0.53454
	854.325	0.76767	0.80114	0.87661	0.53309
	854.807	0.76769	0.8008	0.87664	0.53158
	855.289	0.76765	0.80038	0.87661	0.53
	855.771	0.76764	0.79996	0.87662	0.52833
	856.253	0.76773	0.79964	0.87673	0.52662
	856.735	0.76795	0.79946	0.87698	0.52487
	857.217	0.76827	0.7994	0.87735	0.52312
	857.7	0.76864	0.7994	0.87776	0.52137
	858.182	0.76897	0.79939	0.87813	0.51961
	858.664	0.76919	0.7993	0.87839	0.5178
	859.146	0.76925	0.7991	0.87848	0.51594
	859.628	0.76917	0.79882	0.87844	0.51402
	860.11	0.76901	0.79851	0.87832	0.51205
	860.592	0.76886	0.79827	0.87821	0.51006
	861.074	0.76881	0.79821	0.87822	0.50806
	861.557	0.7689	0.79839	0.87841	0.50605
	862.039	0.76917	0.7988	0.87879	0.50401
	862.521	0.76956	0.79942	0.87932	0.50192
	863.003	0.76999	0.80016	0.87992	0.49978
	863.485	0.77036	0.8009	0.88047	0.4976
	863.967	0.77059	0.80157	0.8809	0.49538
	864.449	0.77064	0.80212	0.88116	0.49315
	864.932	0.77053	0.80255	0.88126	0.49093
	865.414	0.77031	0.80291	0.88127	0.48872
	865.896	0.77007	0.80327	0.88127	0.48647
	866.378	0.76989	0.8037	0.88136	0.48415
	866.86	0.76983	0.80424	0.8816	0.48174
	867.342	0.76988	0.80485	0.88198	0.47922
	867.824	0.76999	0.80548	0.88246	0.4766
	868.306	0.7701	0.80602	0.88295	0.4739
	868.788	0.77011	0.80638	0.88337	0.47116
	869.271	0.76996	0.80648	0.88366	0.46838
	869.753	0.76965	0.80631	0.88379	0.46554
	870.235	0.76922	0.80591	0.8838	0.46263
	870.717	0.76874	0.80536	0.88378	0.45966
	871.199	0.76832	0.80478	0.88383	0.45663
	871.681	0.76804	0.80427	0.88402	0.4536
	872.163	0.76794	0.80386	0.8844	0.45065
	872.645	0.76801	0.80358	0.88494	0.44786
	873.128	0.76819	0.80337	0.88558	0.4453
	873.61	0.76837	0.80317	0.8862	0.44302
	874.092	0.76846	0.80289	0.88671	0.44105
	874.574	0.76841	0.80251	0.88703	0.43941
	875.056	0.76818	0.80204	0.88716	0.43812
	875.538	0.76783	0.80153	0.88714	0.43719
	876.02	0.76743	0.80109	0.88706	0.43662
	876.503	0.76705	0.8008	0.88703	0.43636
	876.985	0.76678	0.80076	0.88712	0.43632
	877.467	0.76664	0.80097	0.88738	0.43636
	877.949	0.76659	0.80141	0.88778	0.43633
	878.431	0.76658	0.802	0.88827	0.43608
	878.913	0.76652	0.80263	0.88874	0.43553
	879.395	0.76633	0.8032	0.88912	0.43461
	879.877	0.76599	0.80365	0.88937	0.43333
	880.36	0.76551	0.80397	0.88948	0.43169
	880.842	0.76495	0.8042	0.88952	0.42971
	881.324	0.76443	0.80442	0.88958	0.42737
	881.806	0.76402	0.80469	0.88976	0.42467
	882.288	0.76381	0.80506	0.89012	0.4216
	882.77	0.76381	0.80553	0.89066	0.41819
	883.252	0.76398	0.80603	0.89135	0.41448
	883.734	0.76425	0.80649	0.89209	0.41053
	884.216	0.76452	0.80679	0.89277	0.4064
	884.699	0.76472	0.80687	0.89333	0.40213
	885.181	0.76481	0.80669	0.8937	0.39772
	885.663	0.76481	0.80629	0.89393	0.39315
	886.145	0.76477	0.80574	0.89407	0.38843
	886.627	0.76479	0.80516	0.89424	0.38361
	887.109	0.76495	0.80465	0.89452	0.37882
	887.591	0.76528	0.80427	0.89499	0.37426
	888.073	0.76581	0.80406	0.89564	0.37021
	888.556	0.76647	0.80397	0.89642	0.367
	889.038	0.76719	0.80394	0.89726	0.36498
	889.52	0.7679	0.80392	0.89806	0.36449
	890.002	0.76852	0.80385	0.89874	0.36586
	890.484	0.76905	0.80375	0.8993	0.36935
	890.966	0.76954	0.80367	0.89975	0.3751
	891.448	0.77007	0.80369	0.90019	0.38309
	891.931	0.77073	0.80393	0.90071	0.39308
	892.413	0.7716	0.80447	0.90139	0.4046
	892.895	0.77274	0.80535	0.90227	0.417
	893.377	0.77412	0.80654	0.90334	0.42956
	893.859	0.77567	0.80798	0.90451	0.44162
	894.341	0.77731	0.80955	0.9057	0.45264
	894.823	0.77892	0.81114	0.90679	0.46228
	895.305	0.78045	0.81268	0.90772	0.47038
	895.788	0.78187	0.81414	0.90848	0.47695
	896.27	0.7832	0.81553	0.90912	0.48208
	896.752	0.78452	0.81692	0.90972	0.48594
	897.234	0.78589	0.81837	0.91038	0.48874
	897.716	0.78739	0.81992	0.91118	0.49068
	898.198	0.78901	0.82157	0.91214	0.49197
	898.68	0.79072	0.82327	0.91325	0.4928
	899.162	0.79243	0.82492	0.91441	0.49335
	899.644	0.79405	0.82641	0.91552	0.49373
	900.127	0.79549	0.82764	0.9165	0.49401
	900.609	0.79669	0.82854	0.91727	0.49422
	901.091	0.79767	0.82913	0.91785	0.49436
	901.573	0.79848	0.82947	0.9183	0.4944
	902.055	0.79922	0.82965	0.91872	0.49432
	902.537	0.79998	0.82979	0.91919	0.49414
	903.019	0.80083	0.82996	0.91978	0.49386
	903.501	0.8018	0.83018	0.92052	0.4935
	903.984	0.80285	0.83044	0.92136	0.49309
	904.466	0.8039	0.83067	0.92222	0.4926
	904.948	0.80486	0.83081	0.92299	0.49203
	905.43	0.80565	0.83081	0.9236	0.49138
	905.912	0.80624	0.83064	0.924	0.49064
	906.394	0.80666	0.83037	0.92424	0.48984
	906.876	0.80697	0.83008	0.92437	0.48901
	907.359	0.80727	0.82989	0.92452	0.48816
	907.841	0.80764	0.82988	0.92476	0.48731
	908.323	0.80813	0.83012	0.92517	0.48644
	908.805	0.80874	0.83061	0.92574	0.48555
	909.287	0.80942	0.83129	0.9264	0.4846
	909.769	0.81006	0.83206	0.92708	0.4836
	910.251	0.81059	0.83282	0.92765	0.48256
	910.733	0.81092	0.83349	0.92804	0.48149
	911.216	0.81105	0.83403	0.92824	0.48042
	911.698	0.81101	0.83447	0.92827	0.47933
	912.18	0.81088	0.83486	0.92822	0.47823
	912.662	0.81078	0.83528	0.92819	0.47709
	913.144	0.81078	0.8358	0.92828	0.47589
	913.626	0.81094	0.83643	0.92852	0.47464
	914.108	0.81125	0.83714	0.92891	0.47338
	914.59	0.81164	0.83784	0.92939	0.47212
	915.072	0.81202	0.83842	0.92986	0.4709
	915.555	0.81231	0.83879	0.93023	0.46972
	916.037	0.81245	0.83888	0.93044	0.46857
	916.519	0.81243	0.83869	0.93047	0.46742
	917.001	0.81231	0.83826	0.9304	0.46624
	917.483	0.81215	0.8377	0.9303	0.46503
	917.965	0.81207	0.83712	0.93028	0.46381
	918.447	0.81211	0.83659	0.93042	0.46259
	918.929	0.81232	0.83617	0.93073	0.46141
	919.412	0.81265	0.83584	0.9312	0.46028
	919.894	0.81303	0.83555	0.93172	0.45917
	920.376	0.81336	0.83522	0.9322	0.45808
	920.858	0.81355	0.83479	0.93253	0.45696
	921.34	0.81356	0.83424	0.93268	0.45581
	921.822	0.8134	0.83361	0.93264	0.45466
	922.304	0.81312	0.83296	0.93248	0.45353
	922.786	0.81284	0.83242	0.9323	0.45245
	923.269	0.81263	0.83208	0.93222	0.45143
	923.751	0.81257	0.83201	0.9323	0.45045
	924.233	0.81267	0.83222	0.93256	0.44949
	924.715	0.8129	0.83268	0.93296	0.44851
	925.197	0.81316	0.83328	0.93343	0.4475
	925.679	0.81338	0.83392	0.93385	0.44647
	926.161	0.81346	0.83453	0.93414	0.44544
	926.643	0.81338	0.83503	0.93426	0.44444
	927.125	0.81316	0.83545	0.93424	0.44346
	927.608	0.81287	0.83583	0.93413	0.4425
	928.09	0.81261	0.83625	0.93405	0.44152
	928.572	0.81246	0.83676	0.93407	0.44051
	929.054	0.81247	0.83739	0.93426	0.43944
	929.536	0.81263	0.83813	0.93459	0.43834
	930.018	0.81289	0.83889	0.93501	0.43724
	930.5	0.81315	0.83956	0.93541	0.43617
	930.983	0.81332	0.84003	0.93571	0.43514
	931.465	0.81331	0.84023	0.93581	0.43414
	931.947	0.81312	0.84013	0.9357	0.43316
	932.429	0.81278	0.83977	0.93543	0.43218
	932.911	0.81236	0.83924	0.93507	0.43119
	933.393	0.81196	0.83864	0.93475	0.4302
	933.875	0.81167	0.83806	0.93454	0.42924
	934.357	0.81152	0.83755	0.93451	0.42833
	934.84	0.81149	0.83713	0.93464	0.42745
	935.322	0.81154	0.83673	0.93485	0.42659
	935.804	0.81155	0.83628	0.93506	0.4257
	936.286	0.81144	0.83573	0.93516	0.42475
	936.768	0.81115	0.83503	0.93508	0.42375
	937.25	0.81068	0.8342	0.93482	0.4227
	937.732	0.81007	0.83331	0.93442	0.42166
	938.214	0.80942	0.83247	0.93396	0.42066
	938.697	0.80882	0.83178	0.93354	0.41973
	939.179	0.80834	0.83131	0.93323	0.41885
	939.661	0.808	0.8311	0.93306	0.41798
	940.143	0.80777	0.8311	0.93299	0.41708
	940.625	0.80759	0.83124	0.93293	0.41613
	941.107	0.80734	0.83142	0.93278	0.41514
	941.589	0.80695	0.83154	0.93245	0.41416
	942.071	0.80636	0.83154	0.9319	0.41321
	942.554	0.80559	0.83142	0.93114	0.41231
	943.036	0.8047	0.83121	0.93024	0.41145
	943.518	0.80378	0.831	0.9293	0.41059
	944	0.80292	0.83086	0.92845	0.40971
	944.482	0.8022	0.83082	0.92774	0.40879
	944.964	0.80162	0.83087	0.9272	0.40784
	945.446	0.80114	0.83095	0.92678	0.40691
	945.928	0.80068	0.83097	0.9264	0.40601
	946.411	0.80014	0.83081	0.92595	0.40519
	946.893	0.79946	0.83039	0.92536	0.40441
	947.375	0.79859	0.82968	0.92457	0.40364
	947.857	0.79758	0.8287	0.9236	0.40285
	948.339	0.79648	0.82754	0.92254	0.40202
	948.821	0.79539	0.82629	0.92148	0.40114
	949.303	0.79442	0.82507	0.9205	0.40025
	949.785	0.7936	0.82392	0.91967	0.39938
	950.268	0.79294	0.82288	0.91899	0.39854
	950.75	0.7924	0.8219	0.91841	0.39772
	951.232	0.79188	0.82092	0.91783	0.39689
	951.714	0.79131	0.81987	0.91716	0.39602
	952.196	0.79061	0.81871	0.91635	0.39509
	952.678	0.78978	0.81745	0.91538	0.39412
	953.16	0.78885	0.81614	0.9143	0.39314
	953.643	0.7879	0.81489	0.9132	0.39219
	954.125	0.78703	0.8138	0.91219	0.39129
	954.607	0.78632	0.81296	0.91137	0.39044
	955.089	0.7858	0.81241	0.91077	0.3896
	955.571	0.78546	0.81215	0.91037	0.38873
	956.053	0.78523	0.8121	0.91011	0.38782
	956.535	0.78503	0.81217	0.90989	0.38687
	957.017	0.78475	0.81227	0.90961	0.3859
	957.5	0.78436	0.81233	0.90918	0.38494
	957.982	0.78383	0.81233	0.90862	0.38402
	958.464	0.78322	0.8123	0.90795	0.38312
	958.946	0.78261	0.81231	0.90726	0.38223
	959.428	0.78209	0.8124	0.90664	0.38131
	959.91	0.78173	0.81265	0.90616	0.38035
	960.392	0.78155	0.81303	0.90586	0.37935
	960.874	0.78152	0.81349	0.90569	0.37834
	961.356	0.78156	0.81395	0.90559	0.37734
	961.839	0.78158	0.8143	0.90545	0.37638
	962.321	0.78149	0.81443	0.90519	0.37543
	962.803	0.78125	0.8143	0.90478	0.37448
	963.285	0.78086	0.81392	0.90422	0.37348
	963.767	0.78038	0.81334	0.90358	0.37241
	964.249	0.7799	0.81265	0.90297	0.37131
	964.731	0.7795	0.81195	0.90248	0.37018
	965.213	0.77924	0.81131	0.90217	0.36906
	965.696	0.77914	0.81074	0.90207	0.36796
	966.178	0.77914	0.81022	0.90212	0.36688
	966.66	0.77918	0.80969	0.90222	0.36578
	967.142	0.77915	0.80909	0.90228	0.36464
	967.624	0.77899	0.80835	0.9022	0.36344
	968.106	0.77866	0.80747	0.90195	0.36222
	968.588	0.77819	0.80651	0.90153	0.361
	969.07	0.77764	0.80553	0.90101	0.35982
	969.553	0.77709	0.80465	0.90049	0.35869
	970.035	0.77664	0.80395	0.90005	0.35762
	970.517	0.77633	0.80349	0.89976	0.35657
	970.999	0.77615	0.80327	0.8996	0.35551
	971.481	0.77605	0.80323	0.89955	0.35444
	971.963	0.77595	0.80329	0.8995	0.35339
	972.445	0.77576	0.80336	0.89937	0.35239
	972.927	0.77542	0.80337	0.89911	0.35148
	973.409	0.77492	0.80329	0.89871	0.3507
	973.892	0.7743	0.80314	0.89821	0.35002
	974.374	0.77363	0.80298	0.8977	0.34941
	974.856	0.773	0.80287	0.89728	0.34885
	975.338	0.77249	0.80288	0.89704	0.3483
	975.82	0.77214	0.80301	0.89701	0.3478
	976.302	0.77193	0.80322	0.89718	0.34735
	976.784	0.77181	0.80343	0.89748	0.34698
	977.266	0.77168	0.80355	0.89781	0.34668
	977.749	0.77147	0.80349	0.89808	0.34642
	978.231	0.77112	0.80318	0.89821	0.34615
	978.713	0.77063	0.80262	0.89821	0.3458
	979.195	0.77004	0.80186	0.89811	0.34535
	979.677	0.76945	0.80098	0.89799	0.3448
	980.159	0.76892	0.80007	0.89794	0.34419
	980.641	0.76853	0.79921	0.89803	0.34356
	981.124	0.76829	0.79842	0.89829	0.34294
	981.606	0.76819	0.7977	0.89868	0.34231
	982.088	0.76813	0.79699	0.89914	0.34164
	982.57	0.76805	0.79622	0.89957	0.34091
	983.052	0.76786	0.79536	0.8999	0.3401
	983.534	0.76753	0.79438	0.90008	0.33921
	984.016	0.76706	0.79332	0.90013	0.33828
	984.498	0.76651	0.79224	0.90011	0.33734
	984.981	0.76597	0.79124	0.9001	0.3364
	985.463	0.7655	0.79043	0.90019	0.33546
	985.945	0.76518	0.78985	0.90044	0.33449
	986.427	0.765	0.78951	0.90086	0.33346
	986.909	0.76494	0.7894	0.9014	0.33237
	987.391	0.76492	0.78943	0.90197	0.33125
	987.873	0.76486	0.78951	0.90248	0.33014
	988.355	0.76469	0.7896	0.90285	0.3291
	988.837	0.76439	0.78963	0.90305	0.32816
	989.32	0.76398	0.78964	0.90309	0.32732
	989.802	0.76352	0.78966	0.90304	0.32659
	990.284	0.76311	0.78975	0.903	0.32593
	990.766	0.7628	0.78997	0.90306	0.32535
	991.248	0.76266	0.79034	0.90326	0.32488
	991.73	0.76266	0.79083	0.9036	0.32454
	992.212	0.76277	0.79138	0.90406	0.32437
	992.694	0.76291	0.7919	0.90453	0.32433
	993.177	0.76299	0.79228	0.90495	0.32437
	993.659	0.76296	0.79248	0.90526	0.32443
	994.141	0.7628	0.79246	0.90543	0.3244
	994.623	0.76254	0.79225	0.90551	0.32426
	995.105	0.76224	0.79192	0.90557	0.32399
	995.587	0.76199	0.79156	0.9057	0.32362
	996.069	0.76185	0.79121	0.90597	0.32317
	996.552	0.76184	0.79094	0.90641	0.32268
	997.034	0.76195	0.79072	0.907	0.32215
	997.516	0.76212	0.79051	0.90765	0.32154
	997.998	0.76226	0.79024	0.90828	0.32082
	998.48	0.76229	0.78985	0.90878	0.31999
	998.962	0.76215	0.78931	0.90908	0.31906
	999.444	0.76186	0.78863	0.90919	0.31807
	999.926	0.76143	0.78787	0.90913	0.31707
	1000.41	0.76094	0.78712	0.90899	0.31609
	1000.89	0.76047	0.78646	0.90885	0.31511
	1001.37	0.76007	0.78596	0.90879	0.31411
	1001.86	0.75977	0.78565	0.90883	0.31306
	1002.34	0.75953	0.78552	0.90895	0.31194
	1002.82	0.75929	0.78548	0.90908	0.31076
	1003.3	0.75897	0.78549	0.90913	0.30957
	1003.78	0.7585	0.78545	0.90904	0.30841
	1004.27	0.75784	0.78534	0.90877	0.3073
	1004.75	0.75701	0.78517	0.90833	0.30623
	1005.23	0.75607	0.78496	0.90778	0.30518
	1005.71	0.75509	0.78478	0.90721	0.30412
	1006.19	0.75415	0.78469	0.90672	0.30305
	1006.68	0.75332	0.78473	0.90634	0.30198
	1007.16	0.75261	0.78487	0.90611	0.301
	1007.64	0.75198	0.78507	0.90596	0.30014
	1008.12	0.75137	0.78523	0.90581	0.29947
	1008.61	0.7507	0.78526	0.90558	0.299
	1009.09	0.74993	0.78508	0.90518	0.29873
	1009.57	0.74902	0.78466	0.90459	0.29864
	1010.05	0.748	0.78401	0.90383	0.29873
	1010.53	0.74693	0.78318	0.90298	0.29903
	1011.01	0.7459	0.78226	0.90211	0.29957
	1011.5	0.74496	0.78131	0.90132	0.30037
	1011.98	0.74418	0.78039	0.90067	0.30141
	1012.46	0.74353	0.7795	0.90015	0.30265
	1012.94	0.74297	0.7786	0.89972	0.30398
	1013.43	0.74243	0.77764	0.8993	0.30532
	1013.91	0.74183	0.77656	0.89882	0.30658
	1014.39	0.74111	0.77534	0.89821	0.30771
	1014.87	0.74026	0.77397	0.89745	0.30872
	1015.35	0.73932	0.77252	0.8966	0.30959
	1015.84	0.73834	0.77106	0.8957	0.31031
	1016.32	0.7374	0.76968	0.89487	0.31085
	1016.8	0.73658	0.76847	0.89416	0.31118
	1017.28	0.73589	0.76747	0.8936	0.31124
	1017.76	0.73534	0.76666	0.89318	0.31106
	1018.25	0.73485	0.76599	0.89283	0.31065
	1018.73	0.73436	0.7654	0.89246	0.31008
	1019.21	0.73379	0.76481	0.89198	0.30942
	1019.69	0.73311	0.76416	0.89134	0.30871
	1020.18	0.7323	0.76346	0.89054	0.30795
	1020.66	0.73141	0.76273	0.88962	0.30713
	1021.14	0.73052	0.76203	0.88868	0.30624
	1021.62	0.72969	0.76142	0.88779	0.30527
	1022.1	0.72898	0.76093	0.88704	0.30425
	1022.59	0.72841	0.76057	0.88644	0.30323
	1023.07	0.72795	0.7603	0.88598	0.30224
	1023.55	0.72754	0.76002	0.88559	0.30131
	1024.03	0.72709	0.75965	0.88517	0.30042
	1024.52	0.72654	0.75911	0.88465	0.29954
	1025	0.72585	0.75835	0.88399	0.2986
	1025.48	0.72502	0.75737	0.88319	0.29761
	1025.96	0.72411	0.75624	0.88232	0.29657
	1026.44	0.72318	0.75501	0.88146	0.29554
	1026.92	0.72231	0.75376	0.88069	0.29455
	1027.41	0.72155	0.75256	0.88007	0.29365
	1027.89	0.7209	0.75142	0.8796	0.29283
	1028.37	0.72033	0.75032	0.87924	0.29204
	1028.85	0.71978	0.7492	0.87892	0.29124
	1029.34	0.71916	0.748	0.87853	0.2904
	1029.82	0.71843	0.74669	0.87802	0.28954
	1030.3	0.71755	0.74525	0.87735	0.28868
	1030.78	0.71656	0.74374	0.87654	0.28787
	1031.26	0.71551	0.74223	0.87567	0.28713
	1031.75	0.71448	0.7408	0.87483	0.28644
	1032.23	0.71355	0.73954	0.8741	0.28578
	1032.71	0.71276	0.73851	0.87353	0.28508
	1033.19	0.71212	0.73769	0.87312	0.28434
	1033.67	0.71156	0.73706	0.87283	0.28355
	1034.16	0.71103	0.73654	0.87256	0.28275
	1034.64	0.71044	0.73605	0.87225	0.28197
	1035.12	0.70975	0.73555	0.87181	0.28123
	1035.6	0.70894	0.73502	0.87124	0.28052
	1036.09	0.70804	0.73447	0.87058	0.27981
	1036.57	0.70711	0.73396	0.8699	0.27904
	1037.05	0.70624	0.73356	0.86928	0.27821
	1037.53	0.70548	0.7333	0.8688	0.27733
	1038.01	0.70486	0.73321	0.86851	0.27646
	1038.5	0.70438	0.73325	0.86837	0.27562
	1038.98	0.70397	0.73334	0.86832	0.27484
	1039.46	0.70355	0.7334	0.86828	0.27411
	1039.94	0.70307	0.73335	0.86815	0.27337
	1040.42	0.70246	0.73312	0.86788	0.27258
	1040.91	0.70174	0.73271	0.86747	0.27171
	1041.39	0.70094	0.73216	0.86695	0.27077
	1041.87	0.70013	0.73152	0.86642	0.26981
	1042.35	0.6994	0.73088	0.86596	0.26888
	1042.84	0.6988	0.7303	0.86563	0.268
	1043.32	0.69835	0.7298	0.86548	0.26717
	1043.8	0.69803	0.72936	0.86546	0.26633
	1044.28	0.69777	0.72893	0.8655	0.26544
	1044.76	0.69751	0.72843	0.86551	0.26447
	1045.25	0.69715	0.72783	0.86542	0.26345
	1045.73	0.69668	0.7271	0.86518	0.2624
	1046.21	0.69609	0.72626	0.8648	0.26139
	1046.69	0.69544	0.72539	0.86433	0.26042
	1047.17	0.69479	0.72456	0.86388	0.25949
	1047.66	0.69422	0.72388	0.86351	0.25853
	1048.14	0.69378	0.72339	0.8633	0.25751
	1048.62	0.69347	0.7231	0.86325	0.25639
	1049.1	0.69325	0.72299	0.86332	0.2552
	1049.59	0.69306	0.72299	0.86342	0.25399
	1050.07	0.6928	0.72301	0.86345	0.25281
	1050.55	0.69242	0.723	0.86335	0.25171
	1051.03	0.69189	0.72293	0.86307	0.25065
	1051.51	0.69123	0.7228	0.86265	0.24962
	1052	0.69049	0.72267	0.86216	0.24854
	1052.48	0.68977	0.72261	0.86169	0.2474
	1052.96	0.68913	0.72267	0.86133	0.24621
	1053.44	0.68861	0.72287	0.86113	0.24501
	1053.92	0.68821	0.7232	0.86108	0.24386
	1054.41	0.68789	0.72359	0.86115	0.24279
	1054.89	0.68756	0.72395	0.86123	0.24177
	1055.37	0.68715	0.72419	0.86123	0.24076
	1055.85	0.68661	0.72423	0.8611	0.23971
	1056.34	0.68591	0.72406	0.8608	0.23859
	1056.82	0.6851	0.72369	0.86038	0.23741
	1057.3	0.68424	0.7232	0.85991	0.23624
	1057.78	0.68341	0.72265	0.85949	0.23512
	1058.26	0.68267	0.72212	0.8592	0.23409
	1058.75	0.68205	0.72163	0.85908	0.23315
	1059.23	0.68154	0.72118	0.85909	0.23223
	1059.71	0.68107	0.72072	0.85917	0.2313
	1060.19	0.68056	0.72018	0.85922	0.2303
	1060.67	0.67995	0.71949	0.85914	0.22925
	1061.16	0.67918	0.71864	0.85888	0.2282
	1061.64	0.67825	0.71762	0.85843	0.22719
	1062.12	0.67721	0.7165	0.85782	0.22626
	1062.6	0.67612	0.71538	0.85716	0.2254
	1063.09	0.67506	0.71433	0.85652	0.22456
	1063.57	0.67411	0.71344	0.85599	0.22369
	1064.05	0.67327	0.71273	0.8556	0.22279
	1064.53	0.67252	0.71217	0.8553	0.22186
	1065.01	0.67181	0.7117	0.85504	0.22098
	1065.49	0.67106	0.71126	0.85471	0.2202
	1065.98	0.6702	0.71076	0.85424	0.21955
	1066.46	0.66919	0.71018	0.85359	0.219
	1066.94	0.66805	0.70951	0.85277	0.21849
	1067.42	0.66682	0.7088	0.85184	0.21795
	1067.91	0.6656	0.70812	0.8509	0.21734
	1068.39	0.66444	0.70754	0.85004	0.21668
	1068.87	0.6634	0.7071	0.84932	0.21601
	1069.35	0.66249	0.70677	0.84875	0.2154
	1069.83	0.66167	0.70652	0.84827	0.21488
	1070.32	0.66086	0.70626	0.84781	0.21443
	1070.8	0.66	0.7059	0.84727	0.21399
	1071.28	0.65902	0.70537	0.84657	0.21351
	1071.76	0.6579	0.70463	0.84568	0.21294
	1072.24	0.65667	0.70371	0.84463	0.2123
	1072.73	0.65538	0.70266	0.84349	0.21165
	1073.21	0.65412	0.70156	0.84237	0.21105
	1073.69	0.65296	0.7005	0.84136	0.21054
	1074.17	0.65195	0.6995	0.84051	0.21012
	1074.66	0.65108	0.69858	0.83982	0.20974
	1075.14	0.65033	0.6977	0.83925	0.20935
	1075.62	0.64961	0.6968	0.8387	0.20892
	1076.1	0.64887	0.69582	0.8381	0.20845
	1076.58	0.64805	0.69471	0.83739	0.208
	1077.07	0.64714	0.6935	0.83654	0.20762
	1077.55	0.64618	0.69222	0.8356	0.20735
	1078.03	0.64524	0.69096	0.83466	0.20717
	1078.51	0.64438	0.68982	0.8338	0.20702
	1078.99	0.64368	0.68887	0.83311	0.20686
	1079.48	0.64316	0.68814	0.83262	0.20666
	1079.96	0.6428	0.68764	0.8323	0.20645
	1080.44	0.64254	0.68731	0.83209	0.2063
	1080.92	0.64231	0.68708	0.83188	0.20625
	1081.41	0.64204	0.68687	0.83159	0.20635
	1081.89	0.64167	0.68664	0.83116	0.20656
	1082.37	0.6412	0.68639	0.83059	0.20683
	1082.85	0.64067	0.68615	0.82991	0.20706
	1083.33	0.64014	0.68597	0.82922	0.20723
	1083.82	0.6397	0.68593	0.82862	0.20733
	1084.3	0.63937	0.68604	0.82816	0.20741
	1084.78	0.63919	0.68632	0.82788	0.20751
	1085.26	0.63913	0.6867	0.82775	0.20766
	1085.74	0.63911	0.68712	0.8277	0.20784
	1086.23	0.63907	0.68748	0.82763	0.20797
	1086.71	0.63893	0.68768	0.82747	0.208
	1087.19	0.63866	0.68768	0.82716	0.2079
	1087.67	0.63827	0.68748	0.82673	0.20768
	1088.15	0.6378	0.68711	0.82623	0.2074
	1088.64	0.63732	0.68664	0.82574	0.20712
	1089.12	0.63689	0.68614	0.82534	0.20686
	1089.6	0.63655	0.68565	0.8251	0.20661
	1090.08	0.63632	0.68517	0.82501	0.2063
	1090.57	0.63613	0.68468	0.82502	0.20587
	1091.05	0.63593	0.6841	0.82506	0.20527
	1091.53	0.63564	0.68338	0.82502	0.20453
	1092.01	0.63519	0.68246	0.82483	0.20369
	1092.49	0.63455	0.68135	0.82447	0.20283
	1092.98	0.63375	0.68006	0.82396	0.20199
	1093.46	0.63283	0.67869	0.82337	0.20116
	1093.94	0.63187	0.67732	0.8228	0.20028
	1094.42	0.63093	0.67602	0.82235	0.19932
	1094.9	0.63004	0.67484	0.82205	0.19823
	1095.39	0.62922	0.67377	0.82191	0.19703
	1095.87	0.6284	0.67279	0.82188	0.19579
	1096.35	0.62752	0.67183	0.82187	0.19457
	1096.83	0.62652	0.67081	0.8218	0.19339
	1097.32	0.62535	0.66969	0.82159	0.19226
	1097.8	0.624	0.66845	0.82123	0.19112
	1098.28	0.62251	0.66712	0.82075	0.1899
	1098.76	0.62092	0.66577	0.82022	0.18857
	1099.24	0.61933	0.66446	0.81971	0.18714
	1099.73	0.61779	0.66323	0.8193	0.18568
	1100.21	0.61631	0.6621	0.819	0.18425
	1100.69	0.6149	0.66104	0.8188	0.18288
	1101.17	0.6135	0.65999	0.81861	0.18157
	1101.65	0.61205	0.65886	0.81834	0.18027
	1102.14	0.61047	0.65759	0.81792	0.17892
	1102.62	0.60875	0.65612	0.81727	0.17747
	1103.1	0.60687	0.65445	0.81642	0.17595
	1103.58	0.60489	0.65262	0.8154	0.1744
	1104.07	0.60286	0.6507	0.81431	0.17288
	1104.55	0.60087	0.64874	0.81324	0.17144
	1105.03	0.59896	0.64682	0.81226	0.17005
	1105.51	0.59716	0.64494	0.81141	0.16867
	1105.99	0.59544	0.64309	0.81065	0.16724
	1106.48	0.59377	0.64123	0.80992	0.16572
	1106.96	0.59208	0.6393	0.80914	0.16415
	1107.44	0.59033	0.63726	0.80823	0.16257
	1107.92	0.58849	0.63511	0.80715	0.16106
	1108.4	0.58659	0.63287	0.80592	0.15965
	1108.89	0.58467	0.6306	0.80459	0.15833
	1109.37	0.5828	0.62839	0.80325	0.15703
	1109.85	0.58105	0.62631	0.80198	0.15568
	1110.33	0.57946	0.62442	0.80083	0.15425
	1110.82	0.57805	0.62273	0.7998	0.15275
	1111.3	0.57678	0.62123	0.79885	0.15123
	1111.78	0.5756	0.61985	0.79791	0.14978
	1112.26	0.57445	0.61856	0.7969	0.14842
	1112.74	0.57328	0.6173	0.79575	0.14716
	1113.23	0.57208	0.61606	0.79445	0.14595
	1113.71	0.57085	0.61486	0.79302	0.14471
	1114.19	0.56964	0.61375	0.79154	0.14341
	1114.67	0.56852	0.6128	0.79011	0.14207
	1115.15	0.56753	0.61204	0.7888	0.14072
	1115.64	0.56669	0.6115	0.78767	0.13944
	1116.12	0.56602	0.61117	0.78672	0.13823
	1116.6	0.56545	0.61099	0.78589	0.13708
	1117.08	0.56493	0.61088	0.78513	0.13592
	1117.57	0.5644	0.61078	0.78434	0.13466
	1118.05	0.56381	0.61062	0.78348	0.13327
	1118.53	0.56314	0.61037	0.78252	0.13176
	1119.01	0.56242	0.61005	0.7815	0.1302
	1119.49	0.56167	0.6097	0.78049	0.12865
	1119.97	0.56096	0.60935	0.77956	0.12718
	1120.46	0.56031	0.60905	0.77879	0.12575
	1120.94	0.55975	0.60881	0.77819	0.12432
	1121.42	0.55925	0.60859	0.77775	0.12281
	1121.9	0.55876	0.60834	0.77742	0.12118
	1122.39	0.55819	0.608	0.77711	0.11945
	1122.87	0.5575	0.6075	0.77675	0.11767
	1123.35	0.55662	0.60681	0.77629	0.11592
	1123.83	0.55555	0.60592	0.77573	0.11423
	1124.31	0.55431	0.60487	0.7751	0.1126
	1124.8	0.55295	0.60372	0.77449	0.11096
	1125.28	0.55151	0.60253	0.77397	0.10927
	1125.76	0.55004	0.60133	0.7736	0.10747
	1126.24	0.54855	0.60016	0.77339	0.10561
	1126.72	0.54702	0.59898	0.77331	0.10376
	1127.21	0.54541	0.59777	0.7733	0.10202
	1127.69	0.54367	0.59645	0.77325	0.10045
	1128.17	0.54177	0.59498	0.77311	0.09906
	1128.65	0.5397	0.59335	0.77282	0.09783
	1129.14	0.53746	0.59158	0.77239	0.09673
	1129.62	0.53512	0.58969	0.77186	0.09574
	1130.1	0.53273	0.58775	0.7713	0.09493
	1130.58	0.53035	0.58582	0.77076	0.0944
	1131.06	0.52803	0.58393	0.77029	0.09427
	1131.55	0.52576	0.58207	0.76988	0.09462
	1132.03	0.52354	0.58022	0.7695	0.09546
	1132.51	0.52131	0.57832	0.76905	0.09674
	1132.99	0.51903	0.57631	0.76846	0.09839
	1133.47	0.51665	0.57415	0.76767	0.10034
	1133.96	0.51418	0.57183	0.76665	0.10257
	1134.44	0.51162	0.56935	0.76543	0.10508
	1134.92	0.50903	0.56678	0.76408	0.10784
	1135.4	0.50647	0.56416	0.76267	0.11082
	1135.88	0.50397	0.56156	0.76129	0.11388
	1136.37	0.50157	0.55899	0.75997	0.11685
	1136.85	0.49928	0.55647	0.7587	0.11956
	1137.33	0.49706	0.55397	0.75745	0.12189
	1137.81	0.49487	0.55145	0.75613	0.12378
	1138.3	0.49267	0.54886	0.75468	0.12525
	1138.78	0.49043	0.54619	0.75302	0.12634
	1139.26	0.48814	0.54343	0.75117	0.12709
	1139.74	0.48583	0.54063	0.74913	0.12748
	1140.22	0.48353	0.53784	0.74699	0.1275
	1140.71	0.4813	0.53512	0.74482	0.12712
	1141.19	0.47915	0.53251	0.74269	0.12634
	1141.67	0.47712	0.53003	0.74062	0.12524
	1142.15	0.47517	0.52769	0.73861	0.12391
	1142.63	0.47327	0.52544	0.73661	0.12249
	1143.12	0.47137	0.52323	0.73454	0.12105
	1143.6	0.4694	0.52103	0.73234	0.11963
	1144.08	0.46734	0.51879	0.72998	0.11823
	1144.56	0.46516	0.51651	0.72745	0.11681
	1145.05	0.46289	0.5142	0.72479	0.1154
	1145.53	0.46054	0.51188	0.72209	0.11403
	1146.01	0.45814	0.5096	0.71939	0.11282
	1146.49	0.45572	0.50736	0.71675	0.11187
	1146.97	0.45327	0.50515	0.71419	0.11125
	1147.46	0.45077	0.50293	0.71167	0.11096
	1147.94	0.44818	0.50067	0.70913	0.11096
	1148.42	0.44547	0.49829	0.70651	0.11118
	1148.9	0.44259	0.49575	0.70373	0.11156
	1149.38	0.43954	0.49303	0.70077	0.11206
	1149.87	0.43634	0.49012	0.69765	0.11271
	1150.35	0.43301	0.48707	0.6944	0.1135
	1150.83	0.42962	0.48391	0.6911	0.1144
	1151.31	0.42623	0.4807	0.68783	0.11531
	1151.8	0.42286	0.47746	0.68463	0.11611
	1152.28	0.41956	0.47423	0.68152	0.11667
	1152.76	0.41631	0.471	0.67847	0.11691
	1153.24	0.41312	0.46775	0.67544	0.11681
	1153.72	0.40997	0.46449	0.67239	0.11645
	1154.21	0.40685	0.46121	0.66927	0.11588
	1154.69	0.40378	0.45794	0.66609	0.11518
	1155.17	0.40079	0.4547	0.66287	0.11435
	1155.65	0.39793	0.45157	0.65967	0.11338
	1156.13	0.39524	0.44861	0.65656	0.11223
	1156.62	0.39278	0.44587	0.65363	0.11088
	1157.1	0.39056	0.44339	0.65089	0.10937
	1157.58	0.38861	0.44117	0.64836	0.10777
	1158.06	0.38689	0.43921	0.646	0.10617
	1158.55	0.38539	0.43748	0.64377	0.10463
	1159.03	0.38406	0.43594	0.64161	0.10313
	1159.51	0.38288	0.43457	0.63948	0.10164
	1159.99	0.38183	0.43334	0.63736	0.10011
	1160.47	0.38091	0.43225	0.63526	0.0985
	1160.96	0.38011	0.43132	0.63324	0.09685
	1161.44	0.37946	0.43054	0.63134	0.09525
	1161.92	0.37895	0.42993	0.62959	0.0938
	1162.4	0.37859	0.42946	0.62799	0.09257
	1162.88	0.37833	0.42912	0.62654	0.09157
	1163.37	0.37814	0.42884	0.62516	0.09079
	1163.85	0.37797	0.42858	0.6238	0.09017
	1164.33	0.37776	0.42828	0.62237	0.08967
	1164.81	0.3775	0.42791	0.62083	0.08928
	1165.3	0.37715	0.42744	0.61917	0.08905
	1165.78	0.37672	0.42689	0.61739	0.08896
	1166.26	0.37624	0.42627	0.61555	0.08901
	1166.74	0.37572	0.42561	0.61367	0.08909
	1167.22	0.37518	0.42492	0.61179	0.08908
	1167.71	0.37465	0.42422	0.60991	0.08886
	1168.19	0.3741	0.4235	0.60801	0.08835
	1168.67	0.37352	0.42273	0.60605	0.08756
	1169.15	0.37288	0.42189	0.60395	0.08655
	1169.63	0.37216	0.42095	0.60169	0.08541
	1170.12	0.37136	0.41991	0.59922	0.08424
	1170.6	0.37046	0.41878	0.59656	0.08304
	1171.08	0.36951	0.41757	0.59373	0.08181
	1171.56	0.36852	0.41632	0.59079	0.08049
	1172.05	0.36753	0.41507	0.58779	0.07907
	1172.53	0.36655	0.41383	0.58474	0.07757
	1173.01	0.3656	0.41261	0.58167	0.07605
	1173.49	0.36466	0.4114	0.57855	0.07458
	1173.97	0.3637	0.41016	0.57533	0.07321
	1174.45	0.3627	0.40888	0.57198	0.07192
	1174.94	0.36163	0.40754	0.56846	0.07064
	1175.42	0.36049	0.40613	0.56477	0.06932
	1175.9	0.35927	0.40467	0.56094	0.06791
	1176.38	0.35802	0.40319	0.55702	0.06644
	1176.87	0.35676	0.40173	0.55308	0.06495
	1177.35	0.35552	0.40033	0.54918	0.06354
	1177.83	0.35432	0.39902	0.54537	0.06225
	1178.31	0.35318	0.39781	0.54166	0.06104
	1178.8	0.35208	0.39669	0.53807	0.05987
	1179.28	0.35102	0.39565	0.53458	0.05865
	1179.76	0.34997	0.39468	0.53118	0.05734
	1180.24	0.34892	0.39376	0.52787	0.05594
	1180.72	0.34789	0.39291	0.52467	0.05453
	1181.2	0.34688	0.39214	0.52162	0.05319
	1181.69	0.34593	0.39148	0.51878	0.05196
	1182.17	0.34506	0.39095	0.51619	0.05085
	1182.65	0.34429	0.39057	0.5139	0.04978
	1183.13	0.34365	0.39035	0.51193	0.0487
	1183.62	0.34311	0.39027	0.51026	0.04757
	1184.1	0.34267	0.39031	0.50885	0.0464
	1184.58	0.34229	0.39043	0.50766	0.04525
	1185.06	0.34194	0.39058	0.50663	0.0442
	1185.54	0.34159	0.39076	0.50572	0.04329
	1186.03	0.34125	0.39093	0.50491	0.04249
	1186.51	0.34091	0.39112	0.5042	0.04173
	1186.99	0.34058	0.39132	0.50361	0.04092
	1187.47	0.3403	0.39157	0.50316	0.03999
	1187.95	0.34006	0.39187	0.50286	0.03893
	1188.44	0.33988	0.39223	0.50271	0.0378
	1188.92	0.33974	0.39265	0.50268	0.03664
	1189.4	0.33962	0.39309	0.50274	0.03551
	1189.88	0.33949	0.39352	0.50284	0.03436
	1190.37	0.33933	0.39393	0.50294	0.03315
	1190.85	0.33912	0.3943	0.50302	0.03178
	1191.33	0.33886	0.39463	0.50308	0.03022
	1191.81	0.33857	0.39495	0.50315	0.02849
	1192.29	0.33828	0.39528	0.50327	0.02668
	1192.78	0.33802	0.39565	0.50347	0.02487
	1193.26	0.3378	0.39608	0.50381	0.02313
	1193.74	0.33765	0.39659	0.50428	0.02147
	1194.22	0.33755	0.39716	0.50489	0.01984
	1194.7	0.3375	0.39777	0.5056	0.01816
	1195.19	0.33748	0.3984	0.50639	0.01642
	1195.67	0.33748	0.39902	0.50723	0.01463
	1196.15	0.33748	0.39963	0.50811	0.01287
	1196.63	0.3375	0.40024	0.50903	0.01122
	1197.12	0.33755	0.40085	0.51004	0.00973
	1197.6	0.33767	0.40151	0.51115	0.00841
	1198.08	0.33788	0.40223	0.51242	0.00719
	1198.56	0.33819	0.40304	0.51386	0.006
	1199.04	0.3386	0.40392	0.51547	0.00481
	1199.53	0.3391	0.40485	0.51722	0.00363
	1200.01	0.33966	0.40582	0.51908	0.00255
	1200.49	0.34025	0.40678	0.52098	0.00166
	1200.97	0.34085	0.40771	0.5229	0.00102
	1201.45	0.34144	0.4086	0.52481	0.000626104
	1201.94	0.34203	0.40945	0.52672	0.000436873
	1202.42	0.34264	0.41028	0.52865	0.000387979
	1202.9	0.34327	0.41112	0.53064	0.000454614
	1203.38	0.34395	0.41199	0.53272	0.000675286
	1203.87	0.3447	0.41289	0.53489	0.00114
	1204.35	0.34549	0.41383	0.53716	0.00196
	1204.83	0.34631	0.41478	0.53947	0.00318
	1205.31	0.34713	0.4157	0.54178	0.00482
	1205.79	0.34792	0.41658	0.54405	0.00681
	1206.28	0.34866	0.41737	0.54623	0.00906
	1206.76	0.34933	0.41809	0.54833	0.01154
	1207.24	0.34995	0.41875	0.55034	0.01424
	1207.72	0.35053	0.41937	0.55232	0.01722
	1208.2	0.35109	0.41998	0.55432	0.02054
	1208.69	0.35166	0.42061	0.55635	0.0242
	1209.17	0.35225	0.42127	0.55845	0.02814
	1209.65	0.35283	0.42193	0.56061	0.03224
	1210.13	0.35339	0.42258	0.56278	0.03635
	1210.62	0.3539	0.42318	0.56492	0.04035
	1211.1	0.35433	0.42368	0.56698	0.04417
	1211.58	0.35466	0.42407	0.56894	0.04779
	1212.06	0.35488	0.42435	0.57078	0.05118
	1212.54	0.35501	0.42452	0.57252	0.05432
	1213.03	0.35507	0.4246	0.57422	0.05709
	1213.51	0.35507	0.42463	0.5759	0.05938
	1213.99	0.35505	0.42462	0.5776	0.06107
	1214.47	0.35499	0.42455	0.57931	0.06209
	1214.95	0.35489	0.42442	0.581	0.06244
	1215.44	0.35471	0.42418	0.58262	0.06219
	1215.92	0.35442	0.42379	0.58412	0.06142
	1216.4	0.354	0.42322	0.58544	0.06023
	1216.88	0.35341	0.42245	0.58654	0.05865
	1217.37	0.35267	0.42148	0.58744	0.05667
	1217.85	0.35178	0.42034	0.58816	0.0543
	1218.33	0.35077	0.41904	0.58874	0.05155
	1218.81	0.34966	0.41763	0.58921	0.04851
	1219.29	0.34845	0.41611	0.58961	0.04529
	1219.78	0.34714	0.41449	0.58991	0.04202
	1220.26	0.34572	0.41275	0.59009	0.0388
	1220.74	0.34416	0.41086	0.59009	0.03565
	1221.22	0.34242	0.4088	0.58985	0.03255
	1221.7	0.34048	0.40653	0.58932	0.02945
	1222.19	0.33832	0.40405	0.58848	0.02633
	1222.67	0.33597	0.40138	0.58736	0.02322
	1223.15	0.33343	0.39854	0.58598	0.0202
	1223.63	0.33072	0.39554	0.58439	0.01737
	1224.11	0.32789	0.39244	0.58264	0.01478
	1224.6	0.32493	0.38922	0.58075	0.01244
	1225.08	0.32185	0.38589	0.57872	0.01029
	1225.56	0.31864	0.38243	0.5765	0.00826
	1226.04	0.31528	0.37882	0.57407	0.00632
	1226.53	0.31176	0.37503	0.57137	0.00449
	1227.01	0.30806	0.37105	0.56837	0.00287
	1227.49	0.30419	0.36687	0.56508	0.00157
	1227.97	0.30015	0.36251	0.56153	0.000664757
	1228.45	0.29596	0.35799	0.55775	0.000156057
	1228.94	0.29165	0.35332	0.5538	0
	1229.42	0.28723	0.34852	0.54972	0.000129807
	1229.9	0.2827	0.34361	0.5455	0.000511296
	1230.38	0.27806	0.33856	0.54114	0.00117
	1230.86	0.2733	0.33337	0.5366	0.00219
	1231.35	0.26839	0.32801	0.53182	0.00366
	1231.83	0.26332	0.32248	0.52678	0.00563
	1232.31	0.25809	0.31677	0.52143	0.00809
	1232.79	0.2527	0.31089	0.51579	0.01096
	1233.28	0.24716	0.30486	0.50987	0.01412
	1233.76	0.24149	0.2987	0.50372	0.01751
	1234.24	0.2357	0.29241	0.49737	0.02111
	1234.72	0.2298	0.28603	0.49085	0.02498
	1235.2	0.22381	0.27955	0.48415	0.02915
	1235.68	0.21771	0.27298	0.47727	0.03365
	1236.17	0.21153	0.2663	0.47017	0.03844
	1236.65	0.20524	0.25951	0.46281	0.0434
	1237.13	0.19886	0.25262	0.45518	0.04844
	1237.61	0.1924	0.24562	0.44726	0.05347
	1238.1	0.18586	0.23853	0.43908	0.05848
	1238.58	0.17926	0.23137	0.43066	0.06352
	1239.06	0.17262	0.22415	0.42204	0.06864
	1239.54	0.16596	0.21687	0.41327	0.07386
	1240.02	0.15928	0.20956	0.40436	0.07916
	1240.51	0.15261	0.20221	0.39532	0.08446
	1240.99	0.14595	0.19484	0.38616	0.08968
	1241.47	0.13933	0.18745	0.37686	0.09476
	1241.95	0.13275	0.18005	0.36742	0.0997
	1242.43	0.12625	0.17266	0.35785	0.10457
	1242.92	0.11982	0.16529	0.34815	0.10942
	1243.4	0.11349	0.15795	0.33836	0.11429
	1243.88	0.10726	0.15065	0.32853	0.11917
	1244.36	0.10115	0.14342	0.3187	0.124
	1244.85	0.09517	0.13627	0.30892	0.12869
	1245.33	0.08933	0.12921	0.29923	0.13323
	1245.81	0.08366	0.12226	0.28964	0.13762
	1246.29	0.07816	0.11544	0.28018	0.14192
	1246.77	0.07286	0.10879	0.27087	0.14621
	1247.26	0.06777	0.10233	0.26171	0.15052
	1247.74	0.0629	0.09607	0.25273	0.15485
	1248.22	0.05826	0.09002	0.24392	0.15915
	1248.7	0.05383	0.08418	0.23533	0.16337
	1249.18	0.04959	0.07855	0.22695	0.16746
	1249.67	0.04555	0.07311	0.21881	0.17144
	1250.15	0.04167	0.06787	0.21093	0.17534
	1250.63	0.03797	0.06283	0.20333	0.17923
	1251.11	0.03445	0.05799	0.19601	0.18312
	1251.6	0.03113	0.05339	0.18899	0.18701
	1252.08	0.02803	0.04905	0.1823	0.19084
	1252.56	0.02515	0.04498	0.17593	0.19457
	1253.04	0.02249	0.04119	0.16989	0.19815
	1253.52	0.02005	0.03767	0.16419	0.20162
	1254.01	0.01779	0.03441	0.1588	0.20501
	1254.49	0.0157	0.03139	0.15374	0.20837
	1254.97	0.01375	0.02856	0.14898	0.21173
	1255.45	0.01193	0.02592	0.14452	0.21508
	1255.93	0.01023	0.02347	0.14036	0.21837
	1256.42	0.00865	0.0212	0.1365	0.22154
	1256.9	0.00723	0.01914	0.13293	0.22457
	1257.38	0.00596	0.0173	0.12967	0.22749
	1257.86	0.00486	0.0157	0.12671	0.23034
	1258.35	0.00393	0.01433	0.12403	0.23318
	1258.83	0.00314	0.01317	0.12162	0.23604
	1259.31	0.00247	0.0122	0.11944	0.23893
	1259.79	0.0019	0.01138	0.11746	0.2418
	1260.27	0.0014	0.01069	0.11568	0.24459
	1260.76	0.00096013	0.01009	0.11408	0.24727
	1261.24	0.000584226	0.00961	0.11265	0.24985
	1261.72	0.000286866	0.00923	0.11139	0.25235
	1262.2	8.6961e-05	0.009	0.11031	0.25483
	1262.68	0	0.00892	0.10939	0.25729
	1263.17	3.08862e-05	0.00899	0.10864	0.25973
	1263.65	0.000170562	0.00922	0.10803	0.2621
	1264.13	0.000397259	0.00956	0.10752	0.26437
	1264.61	0.000681803	0.00999	0.10708	0.26651
	1265.1	0.000995477	0.01047	0.10667	0.26854
	1265.58	0.00132	0.01097	0.10628	0.27049
	1266.06	0.00164	0.01148	0.10589	0.27241
	1266.54	0.00197	0.01199	0.1055	0.27431
	1267.02	0.00233	0.01253	0.10512	0.27617
	1267.51	0.00273	0.01311	0.10476	0.27794
	1267.99	0.00319	0.01376	0.10442	0.27958
	1268.47	0.00371	0.01447	0.10409	0.28105
	1268.95	0.00429	0.01523	0.10378	0.28235
	1269.43	0.00491	0.01603	0.10345	0.28352
	1269.92	0.00553	0.01684	0.10308	0.28458
	1270.4	0.00614	0.01761	0.10266	0.28558
	1270.88	0.00673	0.01835	0.10219	0.2865
	1271.36	0.00728	0.01903	0.10166	0.28732
	1271.85	0.00782	0.01968	0.1011	0.28803
	1272.33	0.00837	0.02033	0.10052	0.28862
	1272.81	0.00894	0.02099	0.09997	0.28912
	1273.29	0.00956	0.02169	0.09944	0.28957
	1273.77	0.01023	0.02244	0.09896	0.29003
	1274.26	0.01095	0.02325	0.09851	0.29052
	1274.74	0.01169	0.02408	0.09808	0.29103
	1275.22	0.01243	0.02493	0.09767	0.29155
	1275.7	0.01317	0.02577	0.09725	0.29204
	1276.18	0.01389	0.0266	0.09685	0.29249
	1276.67	0.01461	0.02743	0.09645	0.29293
	1277.15	0.01534	0.02828	0.0961	0.29341
	1277.63	0.01611	0.02918	0.09581	0.29398
	1278.11	0.01694	0.03016	0.09561	0.29468
	1278.59	0.01784	0.03123	0.09551	0.29554
	1279.08	0.01882	0.03241	0.09552	0.29656
	1279.56	0.01987	0.03368	0.09562	0.29772
	1280.04	0.02095	0.03502	0.0958	0.29904
	1280.52	0.02206	0.03641	0.09606	0.30057
	1281.01	0.02318	0.03783	0.09637	0.30235
	1281.49	0.02431	0.03926	0.09673	0.30444
	1281.97	0.02544	0.04073	0.09717	0.30686
	1282.45	0.02659	0.04223	0.09769	0.30958
	1282.93	0.0278	0.0438	0.09832	0.31254
	1283.42	0.02906	0.04545	0.09906	0.31563
	1283.9	0.03039	0.0472	0.09993	0.31876
	1284.38	0.03179	0.04904	0.10092	0.32183
	1284.86	0.03324	0.05097	0.10201	0.32477
	1285.34	0.03472	0.05296	0.10319	0.3275
	1285.83	0.03623	0.05499	0.10444	0.32994
	1286.31	0.03774	0.05706	0.10576	0.332
	1286.79	0.03926	0.05916	0.10713	0.33358
	1287.27	0.0408	0.0613	0.10858	0.33461
	1287.76	0.04237	0.06351	0.11011	0.33506
	1288.24	0.044	0.0658	0.11174	0.33494
	1288.72	0.0457	0.0682	0.11348	0.3343
	1289.2	0.04746	0.07071	0.11533	0.33321
	1289.68	0.0493	0.07334	0.11726	0.33176
	1290.16	0.05118	0.07608	0.11928	0.32997
	1290.65	0.05312	0.07891	0.12136	0.32788
	1291.13	0.05508	0.08183	0.12349	0.32548
	1291.61	0.05708	0.08484	0.12567	0.32279
	1292.09	0.05912	0.08794	0.12791	0.31984
	1292.58	0.06123	0.09116	0.13022	0.31667
	1293.06	0.06341	0.09451	0.13264	0.31332
	1293.54	0.06571	0.09804	0.13517	0.30982
	1294.02	0.06812	0.10174	0.13782	0.30615
	1294.5	0.07065	0.10564	0.14059	0.30229
	1294.99	0.0733	0.10974	0.14348	0.29819
	1295.47	0.07606	0.11402	0.14648	0.29382
	1295.95	0.0789	0.11847	0.14957	0.28922
	1296.43	0.08183	0.12308	0.15274	0.28441
	1296.91	0.08483	0.12784	0.15599	0.27947
	1297.4	0.08789	0.13274	0.15931	0.27443
	1297.88	0.09103	0.13779	0.16272	0.2693
	1298.36	0.09423	0.14298	0.16622	0.26406
	1298.84	0.0975	0.1483	0.16978	0.25866
	1299.33	0.10081	0.15372	0.17341	0.25308
	1299.81	0.10415	0.15922	0.17708	0.24733
	1300.29	0.10749	0.16475	0.18075	0.24144
	1300.77	0.11078	0.17025	0.1844	0.23549
	1301.25	0.11398	0.17568	0.18801	0.22951
	1301.74	0.11706	0.18097	0.19153	0.2235
	1302.22	0.11998	0.18606	0.19496	0.21743
	1302.7	0.1227	0.19086	0.19826	0.21126
	1303.18	0.12519	0.19532	0.2014	0.20499
	1303.66	0.12742	0.19935	0.20436	0.19864
	1304.15	0.12933	0.20288	0.2071	0.1923
	1304.63	0.13089	0.20582	0.20958	0.18603
	1305.11	0.13207	0.2081	0.21176	0.17989
	1305.59	0.13282	0.20968	0.2136	0.17388
	1306.08	0.13311	0.2105	0.21508	0.16793
	1306.56	0.13293	0.21053	0.21616	0.16201
	1307.04	0.13227	0.20978	0.21685	0.15611
	1307.52	0.13114	0.20824	0.21713	0.15029
	1308	0.12956	0.20593	0.21701	0.14467
	1308.49	0.12755	0.2029	0.21648	0.13939
	1308.97	0.12514	0.19918	0.21555	0.13456
	1309.45	0.12237	0.19482	0.21423	0.1302
	1309.93	0.11926	0.18987	0.21251	0.12627
	1310.41	0.11585	0.18438	0.21041	0.12273
	1310.9	0.11215	0.17839	0.20792	0.11956
	1311.38	0.10818	0.17197	0.20507	0.11683
	1311.86	0.104	0.16517	0.20188	0.11467
	1312.34	0.09962	0.15806	0.1984	0.11323
	1312.83	0.09512	0.15074	0.19466	0.11261
	1313.31	0.09054	0.1433	0.19072	0.11285
	1313.79	0.08597	0.13584	0.18665	0.11389
	1314.27	0.08145	0.12848	0.1825	0.11564
	1314.75	0.07705	0.12128	0.1783	0.11805
	1315.24	0.07279	0.1143	0.17409	0.12112
	1315.72	0.06867	0.10755	0.16988	0.12487
	1316.2	0.0647	0.10102	0.16567	0.12933
	1316.68	0.06083	0.09469	0.16146	0.13447
	1317.16	0.05707	0.08854	0.15724	0.14018
	1317.65	0.05341	0.08256	0.15303	0.14629
	1318.13	0.04986	0.07677	0.14885	0.15264
	1318.61	0.04646	0.07123	0.14476	0.15906
	1319.09	0.04326	0.066	0.1408	0.16546
	1319.58	0.04031	0.06116	0.13703	0.17178
	1320.06	0.03763	0.05676	0.13349	0.17798
	1320.54	0.03524	0.05283	0.13019	0.18399
	1321.02	0.03313	0.04934	0.12712	0.18973
	1321.5	0.03125	0.04626	0.12428	0.19512
	1321.99	0.02958	0.04353	0.12163	0.20013
	1322.47	0.02807	0.04109	0.11914	0.2048
	1322.95	0.0267	0.03891	0.11681	0.20917
	1323.43	0.02547	0.03696	0.11464	0.21334
	1323.91	0.0244	0.03525	0.11263	0.21735
	1324.4	0.02349	0.03381	0.11081	0.22121
	1324.88	0.02276	0.03265	0.10919	0.22487
	1325.36	0.02223	0.03179	0.10777	0.22826
	1325.84	0.02189	0.03121	0.10657	0.23136
	1326.33	0.02171	0.03089	0.10557	0.23419
	1326.81	0.02167	0.0308	0.10474	0.23681
	1327.29	0.02173	0.03088	0.10408	0.23934
	1327.77	0.02188	0.03111	0.10358	0.24183
	1328.25	0.02211	0.03147	0.10324	0.24434
	1328.73	0.02242	0.03198	0.10308	0.24683
	1329.22	0.02285	0.03265	0.10314	0.24927
	1329.7	0.02341	0.03351	0.10343	0.25165
	1330.18	0.02412	0.0346	0.10398	0.25399
	1330.66	0.025	0.03591	0.10478	0.25638
	1331.15	0.02603	0.03743	0.10584	0.25893
	1331.63	0.02718	0.03915	0.10712	0.26174
	1332.11	0.02844	0.04102	0.10861	0.26484
	1332.59	0.02978	0.04301	0.11027	0.26825
	1333.07	0.03119	0.0451	0.11211	0.27197
	1333.56	0.03266	0.04728	0.11412	0.276
	1334.04	0.03422	0.04958	0.1163	0.2804
	1334.52	0.03589	0.05202	0.11868	0.28527
	1335	0.03771	0.05464	0.12128	0.29071
	1335.48	0.03971	0.05751	0.12412	0.29678
	1335.97	0.04194	0.06066	0.12722	0.30348
	1336.45	0.04442	0.06413	0.13059	0.31079
	1336.93	0.04718	0.06797	0.13427	0.3187
	1337.41	0.05024	0.07221	0.13827	0.32727
	1337.9	0.05362	0.07688	0.1426	0.33663
	1338.38	0.05733	0.08198	0.14726	0.34692
	1338.86	0.06136	0.08751	0.15223	0.35812
	1339.34	0.06569	0.09342	0.15745	0.36994
	1339.82	0.07028	0.09965	0.16282	0.38181
	1340.31	0.07507	0.10611	0.16825	0.39305
	1340.79	0.07998	0.11272	0.17362	0.40314
	1341.27	0.08498	0.11941	0.17887	0.4119
	1341.75	0.09002	0.12616	0.18396	0.41938
	1342.23	0.0951	0.13297	0.18889	0.42576
	1342.72	0.10026	0.13988	0.1937	0.43124
	1343.2	0.10552	0.14697	0.19844	0.43591
	1343.68	0.11094	0.15427	0.20315	0.43978
	1344.16	0.11654	0.16186	0.20786	0.44282
	1344.65	0.12234	0.16974	0.21258	0.44499
	1345.13	0.12835	0.17792	0.21729	0.44631
	1345.61	0.13451	0.18634	0.22193	0.44684
	1346.09	0.14077	0.19495	0.22645	0.44668
	1346.57	0.14707	0.20365	0.23079	0.44595
	1347.06	0.15334	0.21236	0.23489	0.44476
	1347.54	0.15953	0.22102	0.23872	0.4432
	1348.02	0.16558	0.22955	0.24226	0.44137
	1348.5	0.17146	0.23791	0.24551	0.43939
	1348.98	0.17713	0.24605	0.24846	0.4374
	1349.47	0.18257	0.25389	0.25111	0.43555
	1349.95	0.18772	0.26136	0.25343	0.43395
	1350.43	0.19251	0.26835	0.25538	0.43267
	1350.91	0.1969	0.27478	0.25694	0.43173
	1351.39	0.20085	0.28059	0.25807	0.4311
	1351.88	0.20434	0.28575	0.25879	0.43073
	1352.36	0.20739	0.29028	0.25912	0.43058
	1352.84	0.21003	0.29423	0.25909	0.43062
	1353.32	0.21232	0.29768	0.25876	0.43084
	1353.81	0.2143	0.30068	0.25819	0.4312
	1354.29	0.216	0.30327	0.25742	0.43164
	1354.77	0.21745	0.30547	0.25647	0.43207
	1355.25	0.21862	0.30726	0.25536	0.4324
	1355.73	0.2195	0.3086	0.2541	0.43254
	1356.22	0.22008	0.30948	0.25271	0.43245
	1356.7	0.22037	0.30993	0.25119	0.43213
	1357.18	0.2204	0.30999	0.24959	0.43158
	1357.66	0.22022	0.30975	0.24795	0.43081
	1358.14	0.2199	0.30932	0.24631	0.42981
	1358.63	0.2195	0.30877	0.2447	0.42852
	1359.11	0.21905	0.30816	0.24315	0.42692
	1359.59	0.21859	0.3075	0.24166	0.42495
	1360.07	0.21809	0.30678	0.24023	0.42257
	1360.56	0.21752	0.30591	0.23884	0.41971
	1361.04	0.21685	0.30484	0.23745	0.4163
	1361.52	0.21604	0.30351	0.23607	0.41223
	1362	0.21508	0.30193	0.2347	0.40744
	1362.48	0.21402	0.30019	0.23338	0.40201
	1362.97	0.21292	0.29841	0.23217	0.39617
[truncated: 5,470 more rows]

## Sheet: SI Fig 4
SI Fig 4a								SI Fig 4b						SI Fig 4c						SI Fig 4d									SI Fig 4e									SI Fig 4f
	eV	Counts / s	eV	Counts / s (Residuals × 1)					eV	Counts / s (Residuals × 1)					eV	Counts / s (Residuals × 1)					eV	Counts / s (Residuals × 1)	Counts / s (Residuals × 1)	Counts / s (Residuals × 1)	Counts / s (Residuals × 1)					eV	Counts / s (Residuals × 1)	Counts / s (Residuals × 1)	Counts / s (Residuals × 1)	Counts / s (Residuals × 1)					eV	Counts / s (Residuals × 1)	Counts / s (Residuals × 1)
	1350	47235.7	1351	57813.4					1079.68	18.3695					305.28	10.0919					298	1.31935	1.31935	1.31935	1.31935					410	3.98924	3.98924	3.98924	3.98924					545	4.8343	4.8343
	1349	47692.6	1350	57016.5					1079.58	18.335					305.18	9.73679					297.9	1.31067	1.31067	1.31067	1.31067					409.9	3.95375	3.95375	3.95375	3.95375					544.9	4.81169	4.81169
	1347	4.65684	1348	5.64746					1079.48	18.5739					305.08	9.64177					297.8	1.27877	1.27877	1.27877	1.27877					409.8	3.86948	3.86948	3.86948	3.86948					544.8	4.81435	4.81435
	1346	4.76188	1347	5.72029					1079.38	18.3565					304.98	9.82404					297.7	1.1723	1.1723	1.1723	1.1723					409.7	3.75876	3.75876	3.75876	3.75876					544.7	4.81238	4.81238
	1345	4.69155	1346	5.73257					1079.28	18.312					304.88	10.0606					297.6	1.25769	1.25769	1.25769	1.25769					409.6	3.81829	3.81829	3.81829	3.81829					544.6	4.98306	4.98306
	1344	4.67767	1345	5.68139					1079.18	18.1198					304.78	9.8708					297.5	1.22537	1.22537	1.22537	1.22537					409.5	3.89389	3.89389	3.89389	3.89389					544.5	4.84655	4.84655
	1343	4.55589	1344	5.71778					1079.08	18.1288					304.68	9.83001					297.4	1.22681	1.22681	1.22681	1.22681					409.4	3.76014	3.76014	3.76014	3.76014					544.4	4.78037	4.78037
	1342	4.49539	1343	5.76307					1078.98	18.3236					304.58	9.62967					297.3	1.20704	1.20704	1.20704	1.20704					409.3	3.83473	3.83473	3.83473	3.83473					544.3	4.80887	4.80887
	1341	4.74234	1342	5.75763					1078.88	18.084					304.48	9.73768					297.2	1.17978	1.17978	1.17978	1.17978					409.2	3.77792	3.77792	3.77792	3.77792					544.2	4.96099	4.96099
	1340	4.66187	1341	5.7916					1078.78	18.2676					304.38	9.68537					297.1	1.11592	1.11592	1.11592	1.11592					409.1	3.85517	3.85517	3.85517	3.85517					544.1	4.87899	4.87899
	1339	4.71326	1340	5.74171					1078.68	18.427					304.28	9.76782					297	1.14318	1.11584	1.11584	1.11585					409	3.86064	3.86064	3.86064	3.86064					544	4.76562	4.76562
	1338	4.62033	1339	5.64534					1078.58	18.1382					304.18	9.67202					296.9	1.13401	1.11579	1.11579	1.1158					408.9	3.70538	3.70538	3.70538	3.70538					543.9	4.92605	4.92605
	1337	4.65756	1338	5.59832					1078.48	18.1084					304.08	9.64888					296.8	1.05065	1.11562	1.11562	1.11563					408.8	3.89854	3.89854	3.89854	3.89854					543.8	4.95727	4.95727
	1336	4.68121	1337	5.64587					1078.38	18.064					303.98	9.78988					296.7	1.09149	1.11555	1.11555	1.11557					408.7	3.69606	3.69606	3.69606	3.69606					543.7	5.09621	5.09621
	1335	4.55297	1336	5.63092					1078.28	18.1658					303.88	9.5306					296.6	1.09285	1.11549	1.11549	1.11552					408.6	3.69046	3.69046	3.69046	3.69046					543.6	4.83895	4.83895
	1334	4.56791	1335	5.55978					1078.18	18.244					303.78	9.31599					296.5	1.12965	1.11545	1.11545	1.1155					408.5	3.79297	3.79297	3.79297	3.79297					543.5	4.89616	4.89616
	1333	4.73815	1334	5.61135					1078.08	18.4067					303.68	9.58668					296.4	1.08624	1.11537	1.11537	1.11545					408.4	3.80795	3.80795	3.80795	3.80795					543.4	4.91801	4.91801
	1332	4.74516	1333	5.76458					1077.98	18.5112					303.58	9.73334					296.3	1.06686	1.11524	1.11524	1.11536					408.3	3.7578	3.7578	3.7578	3.7578					543.3	4.92329	4.92329
	1331	4.75658	1332	5.73769					1077.88	18.3118					303.48	9.75005					296.2	1.06482	1.1151	1.1151	1.11529					408.2	3.67231	3.67231	3.67231	3.67231					543.2	4.77988	4.77988
	1330	4.69509	1331	5.59262					1077.78	18.315					303.38	9.50235					296.1	1.17096	1.11494	1.11494	1.11524					408.1	3.88554	3.88554	3.88554	3.88554					543.1	4.90308	4.90308
	1329	4.52926	1330	5.86033					1077.68	18.3952					303.28	9.53486					296	1.10105	1.11491	1.11491	1.11536					408	3.77774	3.77774	3.77774	3.77774					543	4.9558	4.9558
	1328	4.63662	1329	5.71151					1077.58	18.7282					303.18	9.31531					295.9	1.13205	1.11486	1.11486	1.11555					407.9	3.83369	3.83369	3.83369	3.83369					542.9	4.7432	4.7432
	1327	4.56108	1328	5.66191					1077.48	18.4576					303.08	9.49125					295.8	1.13474	1.1148	1.1148	1.11584					407.8	3.70576	3.70576	3.70576	3.70576					542.8	4.78795	4.78795
	1326	4.66637	1327	5.6199					1077.38	18.4239					302.98	9.6152					295.7	1.15321	1.1147	1.1147	1.11623					407.7	3.66877	3.66877	3.66877	3.66877					542.7	4.97857	4.97857
	1325	4.61598	1326	5.62752					1077.28	18.295					302.88	9.59563					295.6	1.16084	1.11457	1.11457	1.11683					407.6	3.72959	3.72959	3.72959	3.72959					542.6	4.90297	4.90297
	1324	4.44112	1325	5.53959					1077.18	18.4764					302.78	9.4684					295.5	1.20647	1.11432	1.11432	1.11759					407.5	3.67427	3.67427	3.67427	3.67427					542.5	4.86566	4.86566
	1323	4.43863	1324	5.66136					1077.08	18.709					302.68	9.46111					295.4	1.15045	1.11422	1.11422	1.11891					407.4	3.69607	3.69607	3.69607	3.69607					542.4	4.87523	4.87523
	1322	4.51652	1323	5.54915					1076.98	18.6174					302.58	9.43534					295.3	1.12721	1.11418	1.11418	1.12084					407.3	3.74092	3.74092	3.74092	3.74092					542.3	4.80859	4.80859
	1321	4.48862	1322	5.60917					1076.88	18.591					302.48	9.18682					295.2	1.06974	1.11406	1.11406	1.12339					407.2	3.76354	3.76354	3.76354	3.76354					542.2	4.92147	4.92147
	1320	4.41249	1321	5.88476					1076.78	18.519					302.38	9.00775					295.1	1.12134	1.11404	1.11404	1.12696					407.1	3.97581	3.97581	3.97581	3.97581					542.1	4.87884	4.87884
	1319	4.47216	1320	5.89118					1076.68	18.5416					302.28	9.24913					295	1.1075	1.11402	1.11402	1.13168					407	3.95766	3.95766	3.95766	3.95766					542	4.9915	4.9915
	1318	4.56392	1319	5.69341					1076.58	18.8838					302.18	9.14925					294.9	1.11852	1.11401	1.11401	1.13793					406.9	3.87092	3.87092	3.87092	3.87092					541.9	5.02346	5.02346
	1317	4.48536	1318	5.73918					1076.48	18.6005					302.08	9.10085					294.8	1.17598	1.11384	1.11384	1.14583					406.8	4.01087	4.01087	4.01087	4.01087					541.8	5.09072	5.09072
	1316	4.53643	1317	5.75399					1076.38	18.7836					301.98	9.40088					294.7	1.17557	1.11367	1.11367	1.15589					406.7	3.9089	3.9089	3.9089	3.90891					541.7	4.87208	4.87208
	1315	4.72179	1316	5.82349					1076.28	19.1087					301.88	9.36681					294.6	1.21543	1.11339	1.11339	1.16842					406.6	4.11651	4.11651	4.11651	4.11653					541.6	4.92367	4.92367
	1314	4.64158	1315	5.86111					1076.18	18.7432					301.78	9.29116					294.5	1.1915	1.11317	1.11317	1.18414					406.5	4.00481	4.00481	4.00481	4.00484					541.5	4.67852	4.67852
	1313	4.59958	1314	5.84978					1076.08	18.6456					301.68	9.02862					294.4	1.185	1.11298	1.11298	1.20326					406.4	4.06085	4.06085	4.06085	4.06091					541.4	4.7782	4.7782
	1312	4.57259	1313	5.82781					1075.98	18.9359					301.58	9.18978					294.3	1.28945	1.11249	1.11249	1.22578					406.3	4.20098	4.20098	4.20098	4.20109					541.3	4.83542	4.83542
	1311	4.63537	1312	5.63681					1075.88	18.7972					301.48	9.11241					294.2	1.31795	1.11192	1.11192	1.25222					406.2	4.13186	4.13186	4.13186	4.13206					541.2	4.7984	4.7984
	1310	4.59998	1311	5.60965					1075.78	18.4919					301.38	9.17235					294.1	1.31184	1.11137	1.11137	1.2828					406.1	4.11748	4.11748	4.11748	4.11785					541.1	4.78539	4.78539
	1309	4.55037	1310	5.85167					1075.68	18.569					301.28	9.02719					294	1.27281	1.11093	1.11093	1.31732					406	4.08776	4.08776	4.08776	4.08841					541	4.91698	4.91698
	1308	4.54939	1309	5.62854					1075.58	18.8054					301.18	8.99452					293.9	1.36699	1.11022	1.11022	1.35497					405.9	4.15092	4.15092	4.15092	4.15205					540.9	4.69864	4.69864
	1307	4.42977	1308	5.57291					1075.48	18.597					301.08	9.5021					293.8	1.37822	1.10948	1.10948	1.39529					405.8	4.19395	4.15078	4.15078	4.1527					540.8	4.83369	4.83369
	1306	4.47909	1307	5.76823					1075.38	18.6108					300.98	9.30361					293.7	1.4663	1.1085	1.1085	1.43687					405.7	4.27436	4.15038	4.15038	4.15359					540.7	4.92434	4.92434
	1305	4.43838	1306	5.71746					1075.28	18.3992					300.88	9.20015					293.6	1.52558	1.10735	1.10735	1.47826					405.6	4.23657	4.1501	4.1501	4.15536					540.6	4.84743	4.84743
	1304	4.62586	1305	5.8037					1075.18	18.1824					300.78	9.36778					293.5	1.52657	1.1062	1.1062	1.51789					405.5	4.34263	4.14948	4.14948	4.15792					540.5	4.86223	4.86223
	1303	4.52936	1304	5.78739					1075.08	17.8117					300.68	8.92424					293.4	1.5693	1.10492	1.10492	1.55352					405.4	4.27869	4.14906	4.14906	4.16237					540.4	4.85664	4.85664
	1302	4.4592	1303	5.84375					1074.98	18.2035					300.58	9.42725					293.3	1.61071	1.10353	1.10353	1.58316					405.3	4.33692	4.14846	4.14846	4.169					540.3	4.90011	4.90011
	1301	4.45719	1302	5.86654					1074.88	18.495					300.48	9.19273					293.2	1.53304	1.10234	1.10234	1.6054					405.2	4.26548	4.14808	4.14808	4.17918					540.2	4.81224	4.81224
	1300	4.52596	1301	5.92084					1074.78	18.3033					300.38	9.22006					293.1	1.57125	1.10105	1.10105	1.61848					405.1	4.2415	4.14778	4.14778	4.19391					540.1	4.79191	4.79191
	1299	4.58562	1300	5.88258					1074.68	17.9274					300.28	9.53023					293	1.51889	1.0999	1.0999	1.62117					405	4.23833	4.14748	4.14749	4.21451					540	4.86555	4.86555
	1298	4.4973	1299	5.95268					1074.58	18.0186					300.18	9.29203					292.9	1.53512	1.0987	1.0987	1.61352					404.9	4.37657	4.14674	4.14675	4.24211					539.9	4.94129	4.94129
	1297	4.58725	1298	5.71206					1074.48	18.2756					300.08	9.17801					292.8	1.62371	1.09725	1.09725	1.59577					404.8	4.41692	4.14587	4.14588	4.27867					539.8	4.825	4.825
	1296	4.58557	1297	5.84038					1074.38	18.3829					299.98	9.34765					292.7	1.5718	1.09595	1.09595	1.56925					404.7	4.47182	4.14482	4.14483	4.32569					539.7	4.87446	4.87446
	1295	4.38105	1296	5.7779					1074.28	18.3402					299.88	9.06081					292.6	1.52854	1.09475	1.09475	1.53535					404.6	4.49098	4.1437	4.14372	4.38449					539.6	4.72356	4.72356
	1294	4.55967	1295	5.7437					1074.18	18.4605					299.78	9.01819					292.5	1.50565	1.09362	1.09362	1.49623					404.5	4.40501	4.14285	4.14289	4.45585					539.5	4.81263	4.81263
	1293	4.61252	1294	5.84999					1074.08	18.534					299.68	9.26911					292.4	1.4396	1.09267	1.09267	1.45398					404.4	4.56175	4.1415	4.14155	4.53834					539.4	4.85194	4.85194
	1292	4.54719	1293	5.98681					1073.98	18.5517					299.58	9.15333					292.3	1.51481	1.0915	1.0915	1.41011					404.3	4.62939	4.13992	4.14001	4.63004					539.3	4.76866	4.76866
	1291	4.53407	1292	5.9106					1073.88	18.5205					299.48	9.23109					292.2	1.46146	1.09048	1.09048	1.36678					404.2	4.72567	4.13803	4.13816	4.72681					539.2	4.90146	4.90146
	1290	4.73663	1291	5.85512					1073.78	18.8337					299.38	9.04518					292.1	1.38314	1.08968	1.08968	1.32545					404.1	4.85875	4.1357	4.13589	4.82266					539.1	4.88405	4.88405
	1289	4.66559	1290	5.82803					1073.68	18.532					299.28	8.9005					292	1.42683	1.08875	1.08875	1.2868					404	4.83165	4.13345	4.13374	4.91069					539	4.92043	4.92043
	1288	4.59581	1289	5.83651					1073.58	18.3437					299.18	8.91474					291.9	1.32653	1.08809	1.08809	1.25206					403.9	4.80417	4.13128	4.13171	4.98284					538.9	4.90934	4.90934
	1287	4.6472	1288	5.91832					1073.48	18.4779					299.08	8.88195					291.8	1.26496	1.08761	1.08761	1.22145					403.8	5.06025	4.12828	4.12891	5.03067					538.8	4.97619	4.97619
	1286	4.71123	1287	6.02765					1073.38	18.9529					298.98	8.91262					291.7	1.21814	1.08725	1.08725	1.19497					403.7	5.00875	4.12543	4.12636	5.04959					538.7	4.92167	4.92167
	1285	4.60993	1286	6.06991					1073.28	19.2879					298.88	8.84632					291.6	1.15411	1.08706	1.08706	1.17255					403.6	4.97506	4.12268	4.12403	5.03702					538.6	4.94301	4.94301
	1284	4.58146	1285	5.9705					1073.18	19.7633					298.78	8.60021					291.5	1.16705	1.08684	1.08684	1.15389					403.5	4.96947	4.11995	4.12189	4.99402					538.5	4.85679	4.85679
	1283	4.62714	1284	6.01742					1073.08	19.9254					298.68	8.66072					291.4	1.00459	1.08662	1.08662	1.13854					403.4	4.90304	4.11742	4.12019	4.92531					538.4	4.94812	4.94812
	1282	4.72557	1283	5.97861					1072.98	20.1226					298.58	8.58313					291.3	0.94048	1.08622	1.08622	1.12589					403.3	4.87082	4.11498	4.11893	4.83771					538.3	4.88459	4.88459
	1281	4.65126	1282	6.07562					1072.88	20.8782					298.48	8.80587					291.2	0.97585	1.08591	1.08591	1.11584					403.2	4.84993	4.1126	4.11818	4.73922					538.2	4.909	4.909
	1280	4.59189	1281	6.01879					1072.78	21.5706					298.38	8.75519					291.1	0.88768	1.08537	1.08537	1.10773					403.1	4.9413	4.10993	4.11773	4.63725					538.1	4.86966	4.86966
	1279	4.56527	1280	6.1919					1072.68	22.3703					298.28	8.57063					291	0.87145	1.08478	1.08478	1.10127					403	4.63727	4.10822	4.11905	4.53962					538	4.87453	4.87453
	1278	4.58282	1279	6.06206					1072.58	23.8611					298.18	8.58986					290.9	0.7785	1.08395	1.08395	1.09595					402.9	4.59379	4.10665	4.12159	4.45025					537.9	4.93285	4.93285
	1277	4.58736	1278	5.96508					1072.48	25.4435					298.08	8.54925					290.8	0.78897	1.08314	1.08314	1.09177					402.8	4.50469	4.10536	4.12586	4.37216					537.8	4.9195	4.9195
	1276	4.63037	1277	6.01451					1072.38	27.1779					297.98	8.52613					290.7	0.75746	1.08225	1.08224	1.0884					402.7	4.34837	4.10458	4.13247	4.30677					537.7	4.92144	4.92144
	1275	4.63328	1276	6.11321					1072.28	29.2462					297.88	8.79546					290.6	0.73269	1.0813	1.08129	1.08562					402.6	4.11029	4.10456	4.14219	4.25428					537.6	5.05068	5.05068
	1274	4.83963	1275	6.0841					1072.18	31.773					297.78	8.52166					290.5	0.71282	1.0803	1.08028	1.08329					402.5	4.10966	4.10454	4.1549	4.21295					537.5	4.96104	4.96104
	1273	4.57321	1274	5.97326					1072.08	34.42					297.68	8.50117					290.4	0.68345	1.07923	1.07919	1.08126					402.4	4.08081	4.10447	4.17147	4.18127					537.4	5.01919	5.01919
	1272	4.62555	1273	6.0805					1071.98	36.6962					297.58	8.20123					290.3	0.69991	1.07824	1.07815	1.07956					402.3	3.88589	4.10377	4.19238	4.15704					537.3	4.94075	4.94075
	1271	4.6734	1272	6.24396					1071.88	39.1223					297.48	8.23619					290.2	0.70312	1.07731	1.07712	1.07807					402.2	3.85079	4.10295	4.2192	4.13916					537.2	4.9558	4.9558
	1270	4.66863	1271	6.20853					1071.78	41.964					297.38	8.53005					290.1	0.6945	1.07646	1.07607	1.0767					402.1	3.5231	4.10109	4.25234	4.12521					537.1	4.82772	4.82773
	1269	4.78654	1270	6.20159					1071.68	43.9609					297.28	8.66062					290	0.6446	1.07566	1.07489	1.0753					402	3.54007	4.09929	4.2945	4.11503					537	4.83628	4.83629
	1268	4.65473	1269	5.99817					1071.58	45.5797					297.18	8.67647					289.9	0.64927	1.07523	1.07372	1.07399					401.9	3.5816	4.09763	4.348	4.1077					536.9	4.95235	4.95236
	1267	4.70203	1268	6.06894					1071.48	46.6048					297.08	9.07021					289.8	0.73417	1.07567	1.07279	1.07297					401.8	3.61648	4.09608	4.41511	4.1024					536.8	4.94633	4.94635
	1266	4.62205	1267	6.16163					1071.38	46.4683					296.98	9.10182					289.7	0.67368	1.0771	1.0717	1.07181					401.7	3.69945	4.09481	4.498	4.09869					536.7	4.90469	4.90471
	1265	4.70964	1266	6.30595					1071.28	46.0411					296.88	9.43159					289.6	0.6881	1.08056	1.07065	1.07072					401.6	3.80128	4.09387	4.59928	4.09621					536.6	5.01802	5.01805
	1264	4.75703	1265	6.09328					1071.18	44.6645					296.78	9.83316					289.5	0.75753	1.0876	1.06979	1.06983					401.5	3.8577	4.09311	4.72154	4.09449					536.5	4.73688	4.73693
	1263	4.70393	1264	6.24653					1071.08	42.0577					296.68	10.6695					289.4	0.74371	1.10021	1.0689	1.06892					401.4	4.19968	4.09277	4.86868	4.09356					536.4	4.7326	4.73267
	1262	4.7659	1263	6.14841					1070.98	39.3901					296.58	12.0655					289.3	0.73683	1.12187	1.06799	1.068					401.3	4.38002	4.09185	5.04291	4.09229					536.3	4.67362	4.67372
	1261	4.72026	1262	6.37102					1070.88	36.8637					296.48	13.0361					289.2	0.88336	1.15823	1.06748	1.06749					401.2	4.765	4.08969	5.24557	4.08991					536.2	4.86453	4.86467
	1260	4.73097	1261	6.37469					1070.78	33.956					296.38	14.5269					289.1	0.97719	1.21686	1.06723	1.06724					401.1	5.04076	4.08664	5.47952	4.08672					536.1	5.06589	5.06609
	1259	4.69475	1260	6.34887					1070.68	31.2143					296.28	16.2021					289	1.0869	1.30865	1.06718	1.06718					401	5.70673	4.08147	5.74555	4.08142					536	4.93555	4.93583
	1258	4.83594	1259	6.30694					1070.58	28.9676					296.18	17.9986					288.9	1.28795	1.44838	1.06657	1.06657					400.9	6.30397	4.07442	6.04642	4.0742					535.9	4.94106	4.94145
	1257	4.76466	1258	6.12833					1070.48	26.4621					296.08	20.2021					288.8	1.49027	1.65638	1.0654	1.06541					400.8	6.77896	4.06593	6.38304	4.06544					535.8	4.91794	4.91848
	1256	4.71404	1257	6.31653					1070.38	24.8354					295.98	22.2702					288.7	1.77744	1.9582	1.06344	1.06344					400.7	7.25612	4.0561	6.75339	4.05511					535.7	4.89449	4.89524
	1255	4.79899	1256	6.33306					1070.28	23.1651					295.88	23.7144					288.6	2.25435	2.38493	1.06016	1.06016					400.6	7.76664	4.04499	7.15505	4.04311					535.6	4.91796	4.91898
	1254	4.98238	1255	6.22805					1070.18	22.1009					295.78	25.1042					288.5	2.94295	2.97242	1.05497	1.05497					400.5	8.37954	4.03261	7.58372	4.02909					535.5	5.00496	5.00633
	1253	4.95773	1254	6.31931					1070.08	21.1265					295.68	25.9743					288.4	3.96409	3.75865	1.04696	1.04696					400.4	8.79088	4.02016	8.03473	4.0137					535.4	4.95334	4.95519
	1252	5.03694	1253	6.24129					1069.98	20.5327					295.58	26.3463					288.3	4.88039	4.78108	1.03639	1.03639					400.3	9.11561	4.00884	8.49965	3.9972					535.3	4.84716	4.95556
	1251	4.94159	1252	6.39954					1069.88	19.7187					295.48	26.1043					288.2	6.12242	6.06773	1.02238	1.02238					400.2	9.06647	4.00134	8.96887	3.98082					535.2	4.89435	4.95624
	1250	4.90326	1251	6.43111					1069.78	19.1138					295.38	25.2994					288.1	7.72966	7.62948	1.0039	1.0039					400.1	9.6952	3.99786	9.42849	3.96235					535.1	4.88847	4.95715
	1249	4.89646	1250	6.53169					1069.68	18.9587					295.28	23.9877					288	9.57363	9.45021	0.98028	0.98028					400	10.2275	4.00237	9.86573	3.94209					535	4.89507	4.95837
	1248	4.97479	1249	6.28934					1069.58	18.9507					295.18	22.2338					287.9	11.4512	11.4768	0.95143	0.95143					399.9	10.1032	4.02253	10.2673	3.92218					534.9	4.86063	4.95992
	1247	4.87786	1248	6.34687					1069.48	18.7107					295.08	20.5544					287.8	13.6948	13.6102	0.91632	0.91631					399.8	10.2549	4.06556	10.6166	3.90171					534.8	4.89564	4.96202
	1246	4.90298	1247	6.28578					1069.38	18.4715					294.98	18.4933					287.7	15.6898	15.7065	0.87561	0.8756					399.7	10.8879	4.14155	10.8998	3.87912					534.7	4.93856	4.9648
	1245	4.96067	1246	6.58776					1069.28	18.1144					294.88	16.5639					287.6	17.4245	17.5863	0.83002	0.83					399.6	10.9731	4.26844	11.1073	3.85619					534.6	4.80507	4.96803
	1244	4.9973	1245	6.44996					1069.18	18.123					294.78	15.0478					287.5	18.9949	19.0596	0.77997	0.77995					399.5	11.3361	4.46718	11.2288	3.83201					534.5	4.90187	4.97235
	1243	4.96836	1244	6.37297					1069.08	18.1846					294.68	13.3699					287.4	20.0499	19.9583	0.72689	0.72685					399.4	11.7675	4.76608	11.2553	3.80636					534.4	4.95206	4.97783
	1242	5.01725	1243	6.58097					1068.98	18.3036					294.58	12.1773					287.3	19.9686	20.1713	0.6739	0.67383					399.3	12.1286	5.20136	11.1842	3.77946					534.3	4.84395	4.9844
	1241	4.95831	1242	6.53136					1068.88	18.1197					294.48	11.436					287.2	19.5367	19.6669	0.62198	0.62185					399.2	13.1747	5.81427	11.0184	3.74909					534.2	5.0278	4.99249
	1240	5.00377	1241	6.64769					1068.78	18.6024					294.38	11.2811					287.1	18.6372	18.5023	0.57243	0.57221					399.1	13.7857	6.65845	10.7648	3.71665					534.1	5.03409	5.00234
	1239	5.08283	1240	6.77091					1068.68	18.1104					294.28	11.2375					287	16.7665	16.8119	0.52796	0.52759					399	14.7073	7.78555	10.4313	3.68112					534	4.94691	5.01452
	1238	5.09724	1239	6.88407					1068.58	18.0377					294.18	11.5694					286.9	15.0279	14.7739	0.48824	0.48763					398.9	15.6516	9.24784	10.0277	3.64243					533.9	5.01283	5.02882
	1237	5.17554	1238	6.85055					1068.48	17.994					294.08	12.1862					286.8	12.8728	12.5795	0.4545	0.4535					398.8	17.4751	11.0861	9.56534	3.59771					533.8	4.9285	5.04605
	1236	5.25455	1237	7.0844					1068.38	17.8204					293.98	13.6012					286.7	10.5041	10.4004	0.42741	0.42581					398.7	19.2811	13.3247	9.06062	3.54701					533.7	5.0196	5.06624
	1235	5.16765	1236	6.91694					1068.28	18.1297					293.88	15.1139					286.6	8.18907	8.36936	0.40696	0.40441					398.6	21.4949	15.9549	8.52619	3.489					533.6	4.97212	5.08979
	1234	5.03666	1235	6.9793					1068.18	17.8907					293.78	17.0207					286.5	6.45846	6.57356	0.39169	0.38773					398.5	23.9279	18.9234	7.97457	3.42293					533.5	5.04347	5.11722
	1233	5.06328	1234	6.99308					1068.08	17.9468					293.68	19.3168					286.4	4.92412	5.05387	0.38133	0.37523					398.4	26.5511	22.1211	7.41746	3.34817					533.4	5.21971	5.14819
	1232	5.15814	1233	6.80926					1067.98	18.1651					293.58	22.5566					286.3	3.55338	3.8167	0.37571	0.36647					398.3	28.9932	25.3794	6.86667	3.26527					533.3	4.96068	5.18403
	1231	5.10288	1232	6.78829					1067.88	18.183					293.48	26.1889					286.2	2.67953	2.84324	0.37395	0.3601					398.2	31.4687	28.474	6.32993	3.1741					533.2	5.28387	5.22403
	1230	5.13242	1231	6.77541					1067.78	17.8367					293.38	29.4782					286.1	2.03797	2.10098	0.37591	0.35548					398.1	33.4976	31.1477	5.81471	3.07608					533.1	5.38024	5.26831
	1229	5.15679	1230	6.74352					1067.68	17.6787					293.28	33.9384					286	1.5254	1.55139	0.38202	0.35225					398	34.7039	33.1435	5.32787	2.97384					533	5.51451	5.31703
	1228	5.3525	1229	6.73663					1067.58	17.7084					293.18	37.8863					285.9	1.27554	1.15516	0.39244	0.34971					397.9	35.653	34.2452	4.87372	2.86821					532.9	5.43587	5.37077
	1227	5.10736	1228	6.82757					1067.48	17.6817					293.08	40.7756					285.8	1.16409	0.87661	0.40798	0.34746					397.8	35.6322	34.3184	4.45673	2.7623					532.8	5.44077	5.42864
	1226	5.27999	1227	6.92516					1067.38	17.8225					292.98	43.3067					285.7	0.99668	0.68576	0.43017	0.34568					397.7	34.6034	33.3446	4.07849	2.65937					532.7	5.4446	5.49052
	1225	5.30962	1226	6.8517					1067.28	17.8107					292.88	45.3104					285.6	0.87429	0.55808	0.4605	0.34422					397.6	32.8665	31.429	3.74001	2.56173					532.6	5.55812	5.55529
	1224	5.25709	1225	6.82202					1067.18	17.562					292.78	45.5933					285.5	0.92113	0.47422	0.50045	0.34263					397.5	30.5112	28.7668	3.4413	2.47138					532.5	5.75385	5.62176
	1223	5.08695	1224	6.82319					1067.08	17.9337					292.68	44.2149					285.4	0.90243	0.42032	0.552	0.34109					397.4	27.0869	25.6117	3.18412	2.39181					532.4	5.81751	5.68926
	1222	5.32493	1223	6.84656					1066.98	17.8814					292.58	42.7933					285.3	0.9094	0.38631	0.61746	0.33952					397.3	23.2884	22.2282	2.96694	2.32426					532.3	5.67054	5.7568
	1221	5.22887	1222	6.75909					1066.88	17.8853					292.48	40.1034					285.2	0.96398	0.36485	0.69812	0.3378					397.2	20.3296	18.8524	2.78311	2.26606					532.2	5.76108	5.82247
	1220	5.23604	1221	6.76305					1066.78	17.9996					292.38	35.8816					285.1	0.96823	0.35137	0.79636	0.33606					397.1	16.262	15.6771	2.63341	2.22082					532.1	5.88291	5.88408
	1219	5.24844	1220	6.76443					1066.68	17.7789					292.28	30.9833					285	1.05241	0.34257	0.91202	0.33409					397	12.9146	12.8288	2.51279	2.18625					532	6.01072	5.94034
	1218	5.10286	1219	6.47947					1066.58	17.7022					292.18	27.4845					284.9	0.99074	0.33688	1.04641	0.33228					396.9	10.0878	10.3763	2.41736	2.16071					531.9	5.94682	5.98994
	1217	4.8461	1218	6.3333					1066.48	17.5492					292.08	23.4024					284.8	1.20954	0.3323	1.19623	0.32986					396.8	7.84718	8.33909	2.3428	2.14233					531.8	5.98106	6.03042
	1216	4.94743	1217	6.13847					1066.38	17.5421					291.98	19.8992					284.7	1.20761	0.32871	1.35999	0.32744					396.7	5.92925	6.70098	2.28543	2.13009					531.7	6.07356	6.06113
	1215	4.95028	1216	6.07653					1066.28	17.6905					291.88	16.7208					284.6	1.4688	0.32494	1.53111	0.3243					396.6	4.60442	5.42169	2.24148	2.12209					531.6	5.98225	6.08071
	1214	4.72561	1215	5.73175					1066.18	17.8883					291.78	13.8992					284.5	1.61793	0.32105	1.70323	0.32073					396.5	3.74561	4.4492	2.20786	2.11684					531.5	6.019	6.08804
	1213	4.62709	1214	5.69266					1066.08	17.9179					291.68	12.1972					284.4	1.65313	0.31722	1.86814	0.31706					396.4	3.16287	3.73012	2.1824	2.11346					531.4	6.07096	6.08353
	1212	4.57893	1213	5.7091					1065.98	17.8056					291.58	10.1112					284.3	1.84894	0.31292	2.01487	0.31284					396.3	2.76165	3.20986	2.16329	2.11136					531.3	6.06649	6.06617
	1211	4.49525	1212	5.77985					1065.88	18.0495					291.48	9.09378					284.2	2.0135	0.30819	2.13471	0.30815					396.2	2.33212	2.84248	2.14945	2.11065					531.2	6.03655	6.03735
	1210	4.53416	1211	5.61291					1065.78	17.7982					291.38	8.29312					284.1	2.14375	0.30311	2.21732	0.3031					396.1	2.3304	2.58805	2.13869	2.10994					531.1	5.94617	5.99841
	1209	4.47018	1210	5.48139					1065.68	17.7318					291.28	7.96771					284	2.26793	0.29769	2.25743	0.29768					396	2.10994	2.41629	2.13106	2.10994					531	5.91528	5.94919
	1208	4.53685	1209	5.45446					1065.58	17.6444					291.18	7.54338					283.9	2.3594	0.292	2.25013	0.292					395.9	2.07768	2.2702	2.09311	2.07768					530.9	5.93985	5.89229
	1207	4.5888	1208	5.42358					1065.48	17.91					291.08	7.0591					283.8	2.31224	0.28644	2.19697	0.28644					395.8	2.01257	2.13125	2.02378	2.01257					530.8	5.93453	5.82908
	1206	4.40231	1207	5.51275					1065.38	17.8717					290.98	6.79908					283.7	2.31739	0.28084	2.10098	0.28084					395.7	2.00767	2.07943	2.01575	2.00767					530.7	5.73079	5.76148
	1205	4.3207	1206	5.44519					1065.28	17.8208					290.88	6.84407					283.6	2.06665	0.27592	1.9701	0.27592					395.6	1.88208	1.92463	1.88785	1.88208					530.6	5.76914	5.69105
	1204	4.23273	1205	5.29078					1065.18	17.5631					290.78	6.70253					283.5	1.87974	0.2715	1.81325	0.2715					395.5	1.89294	1.91769	1.89703	1.89294					530.5	5.70756	5.61945
	1203	4.27763	1204	5.51334					1065.08	17.6242					290.68	6.58912					283.4	1.76182	0.26739	1.64004	0.26739					395.4	1.86364	1.87776	1.86652	1.86364					530.4	5.53653	5.54852
	1202	4.23786	1203	5.56987					1064.98	17.682					290.58	6.51879					283.3	1.50215	0.26399	1.46083	0.26399					395.3	1.88558	1.89348	1.8876	1.88558					530.3	5.55379	5.47898
	1201	4.31716	1202	5.44775					1064.88	17.8619					290.48	6.45358					283.2	1.31901	0.26108	1.28392	0.26108					395.2	1.79855	1.80288	1.79995	1.79855					530.2	5.44263	5.41239
	1200	4.16682	1201	5.38506					1064.78	17.8642					290.38	6.50371					283.1	1.07186	0.25885	1.11627	0.25885					395.1	1.82614	1.82847	1.82711	1.82614					530.1	5.40822	5.34934
	1199	4.21599	1200	5.49218					1064.68	17.6548					290.28	6.42298					283	0.80837	0.25733	0.96328	0.25733					395	1.76182	1.76306	1.76248	1.76182					530	5.18265	5.29068
	1198	4.14745	1199	5.42019					1064.58	17.9187					290.18	6.84711					282.9	0.64023	0.25628	0.82704	0.25628					394.9	1.81613	1.81677	1.81658	1.81613					529.9	5.29662	5.23655
	1197	4.15901	1198	5.53835					1064.48	17.9399					290.08	6.98494					282.8	0.57675	0.25539	0.70957	0.25539					394.8	1.70778	1.70811	1.70808	1.70778					529.8	5.13248	5.18737
	1196	4.25331	1197	5.55679					1064.38	17.7159					289.98	7.08226					282.7	0.50302	0.25471	0.6098	0.25471					394.7	1.7381	1.73826	1.7383	1.7381					529.7	4.99675	5.14315
	1195	4.18641	1196	5.53527					1064.28	17.5613					289.88	7.63672					282.6	0.39578	0.25432	0.52809	0.25432					394.6	1.68309	1.68317	1.68322	1.68309					529.6	5.04599	5.10385
	1194	4.13592	1195	5.55156					1064.18	17.7016					289.78	8.22266					282.5	0.32429	0.25413	0.46155	0.25413					394.5	1.7469	1.74694	1.74699	1.7469					529.5	4.96708	5.06907
	1193	4.05323	1194	5.51917					1064.08	17.7491					289.68	9.38723					282.4	0.32228	0.25394	0.40915	0.25394					394.4	1.62188	1.6219	1.62194	1.62188					529.4	5.05498	5.03838
	1192	4.23801	1193	5.46231					1063.98	17.6311					289.58	10.6708					282.3	0.29323	0.25384	0.368	0.25384					394.3	1.62998	1.62999	1.63002	1.62998					529.3	5.04985	5.01184
	1191	4.30497	1192	5.67097					1063.88	17.7869					289.48	12.397					282.2	0.22978	0.25377	0.33674	0.25377					394.2	1.71525	1.71525	1.71527	1.71525					529.2	5.00012	4.98891
	1190	4.16269	1191	5.5555					1063.78	17.8951					289.38	14.62					282.1	0.24847	0.25376	0.31307	0.25376					394.1	1.66034	1.66034	1.66036	1.66034					529.1	4.93578	4.96956
	1189	4.29641	1190	5.50985					1063.68	17.9638					289.28	17.0634					282	0.20057	0.25361	0.29551	0.25361					394	1.67723	1.67723	1.67724	1.67723					529	4.96332	4.9531
	1188	4.31753	1189	5.61922					1063.58	17.7369					289.18	20.5044					281.9	0.25361	0.25361	0.28274	0.25361					393.9	1.62649	1.62649	1.6265	1.62649					528.9	4.97899	4.93909
	1187	4.29957	1188	5.71596					1063.48	17.8135					289.08	24.815					281.8	0.23823	0.23823	0.25824	0.23823					393.8	1.59365	1.59365	1.59365	1.59365					528.8	4.89056	4.92771
	1186	4.33448	1187	5.53992					1063.38	18.1224					288.98	29.6141					281.7	0.23152	0.23152	0.24505	0.23152					393.7	1.54263	1.54263	1.54263	1.54263					528.7	4.93622	4.91813
	1185	4.33079	1186	5.47585					1063.28	18.0184					288.88	35.6183					281.6	0.20819	0.20819	0.21723	0.20819					393.6	1.69053	1.69053	1.69053	1.69053					528.6	4.87991	4.91031
	1184	4.18492	1185	5.51002					1063.18	17.8115					288.78	42.0466					281.5	0.22413	0.22413	0.23008	0.22413					393.5	1.61409	1.61409	1.61409	1.61409					528.5	4.79869	4.82282
	1183	4.40397	1184	5.44135					1063.08	17.9363					288.68	49.1034					281.4	0.19841	0.19841	0.20228	0.19841					393.4	1.63181	1.63181	1.63181	1.63181					528.4	4.93622	4.9552
	1182	4.32996	1183	5.73114					1062.98	18.2006					288.58	55.6165					281.3	0.19988	0.19988	0.20235	0.19988					393.3	1.62643	1.62643	1.62643	1.62643					528.3	4.92616	4.941
	1181	4.30777	1182	5.64973					1062.88	17.8733					288.48	61.7162					281.2	0.20297	0.20297	0.20453	0.20297					393.2	1.68977	1.68977	1.68977	1.68977					528.2	4.9136	4.92516
	1180	4.35225	1181	5.77382					1062.78	17.4806					288.38	66.9246					281.1	0.22344	0.22344	0.22441	0.22344					393.1	1.63963	1.63963	1.63963	1.63963					528.1	4.9956	5.00452
	1179	4.31091	1180	5.7668					1062.68	17.5725					288.28	69.092					281	0.22168	0.22168	0.22228	0.22168					393	1.59466	1.59466	1.59466	1.59466					528	5.03766	5.04452
	1178	4.35278	1179	5.54936											288.18	69.5509					280.9	0.21552	0.21552	0.21589	0.21552					392.9	1.56332	1.56332	1.56332	1.56332					527.9	4.95261	4.95785
	1177	4.33236	1178	5.70847											288.08	67.7146					280.8	0.19256	0.19256	0.19278	0.19256					392.8	1.57869	1.57869	1.57869	1.57869					527.8	4.87216	4.87613
	1176	4.43548	1177	5.72759											287.98	64.5889					280.7	0.22786	0.22786	0.22799	0.22786					392.7	1.65423	1.65423	1.65423	1.65423					527.7	4.8941	4.8971
	1175	4.32233	1176	5.63582											287.88	58.3735					280.6	0.21054	0.21054	0.21061	0.21054					392.6	1.68529	1.68529	1.68529	1.68529					527.6	4.96754	4.96979
	1174	4.52909	1175	5.75849											287.78	51.1937					280.5	0.21897	0.21897	0.21901	0.21897					392.5	1.71496	1.71496	1.71496	1.71496					527.5	4.89273	4.8944
	1173	4.35857	1174	5.66224											287.68	46.0475					280.4	0.21197	0.21197	0.212	0.21197					392.4	1.6897	1.6897	1.6897	1.6897					527.4	4.81351	4.81475
	1172	4.24147	1173	5.68724																	280.3	0.18455	0.18455	0.18456	0.18455					392.3	1.74575	1.74575	1.74575	1.74575					527.3	4.84174	4.84266
	1171	4.44886	1172	5.59495																	280.2	0.18968	0.18968	0.18969	0.18968					392.2	1.52505	1.52505	1.52505	1.52505					527.2	4.88817	4.88884
	1170	4.43161	1171	5.51443																	280.1	0.19334	0.19334	0.19335	0.19334					392.1	1.55463	1.55463	1.55463	1.55463					527.1	4.87948	4.87997
	1169	4.31176	1170	5.58043																	280	0.1895	0.1895	0.1895	0.1895					392	1.65349	1.65349	1.65349	1.65349					527	4.86595	4.8663
	1168	4.54129	1169	5.84855																	279.9	0.20462	0.20462	0.20462	0.20462														526.9	4.79676	4.79701
	1167	4.31746	1168	5.71343																	279.8	0.21421	0.21421	0.21422	0.21421														526.8	5.11636	5.11654
	1166	4.45951	1167	5.68181																	279.7	0.20059	0.20059	0.20059	0.20059														526.7	4.97367	4.9738
	1165	4.44302	1166	5.69216																	279.6	0.18124	0.18124	0.18124	0.18124														526.6	4.92188	4.92197
	1164	4.41838	1165	5.94336																	279.5	0.19636	0.19636	0.19636	0.19636														526.5	4.9006	4.90066
	1163	4.48561	1164	5.69425																	279.4	0.22574	0.22574	0.22574	0.22574														526.4	4.97826	4.9783
	1162	4.44956	1163	5.87604																	279.3	0.22205	0.22205	0.22205	0.22205														526.3	4.8244	4.82443
	1161	4.57482	1162	5.95231																	279.2	0.21443	0.21443	0.21443	0.21443														526.2	4.71848	4.7185
	1160	4.44484	1161	5.99471																	279.1	0.1945	0.1945	0.1945	0.1945														526.1	5.01483	5.01484
	1159	4.32648	1160	5.75522																	279	0.211	0.211	0.211	0.211														526	4.96717	4.96718
	1158	4.38209	1159	5.90801																																			525.9	4.93879	4.9388
	1157	4.34446	1158	5.89267																																			525.8	4.92332	4.92332
	1156	4.53499	1157	5.74969																																			525.7	4.85014	4.85014
	1155	4.50292	1156	5.68626																																			525.6	4.74752	4.74752
	1154	4.55728	1155	5.79357																																			525.5	4.80023	4.80023
	1153	4.39669	1154	5.82637																																			525.4	4.98695	4.98695
	1152	4.42914	1153	5.9091																																			525.3	4.99806	4.99806
	1151	4.6702	1152	5.88121																																			525.2	4.86899	4.86899
	1150	4.44581	1151	5.91575																																			525.1	4.77611	4.77611
	1149	4.55918	1150	5.82992																																			525	4.92542	4.92542
	1148	4.58762	1149	5.94415
	1147	4.63829	1148	5.92547

[truncated: 11 more sheets: SI Fig 5, SI Fig 6, SI Fig 7, SI Fig 8, SI Fig 9, SI Fig 10, SI Fig 12, SI Fig 14, SI Fig 15, SI Fig 16, SI Fig 22]
